# Supplementary material for: Identification of the human cytomegalovirus gHgLgO trimer as the central player in virion infectivity
Source: PLoS Pathog. 2025 Jul 24;21(7):e1013341. doi: 10.1371/journal.ppat.1013341 (PMC12316387; doi:10.1371/journal.ppat.1013341)
Supplement: S3 Table — Conditions (cell control, 131stop, 131stop-gO249) and respective biological replicates are indicated (replicates 1–3). (XLSX) [file ppat.1013341.s009.xlsx]

## Sheet: Tabelle1
T: Genes	T: First.Protein.Description	T: Protein.Names	Cell control (replicate 1)	131stop (replicate 1)	131stop-gO249 (replicate 1)	Cell control (replicate 2)	131stop (replicate 2)	131stop-gO249 (replicate 2)	Cell control (replicate 3)	131stop (replicate 3)	131stop-gO249 (replicate 3)	Sum intensities	T: Protein.Group	T: Protein.Ids
Ighg2b	Immunoglobulin heavy constant gamma 2B	IGG2B_MOUSE	927517000	442123000	971387000	957986000	865771000	1032840000	707548000	453007000	422909000	6781088000	P01867	P01867
HBB	Hemoglobin subunit beta	HBB_HUMAN	60166800	22421200	40604100	183637000	28985400	26622800	166738000	32444300	46337300	607956900	P68871	P68871
HSD17B4	Peroxisomal multifunctional enzyme type 2	DHB4_HUMAN	71020700	54379000	63253800	76572600	57975900	64022400	67731600	53840900	56930900	565727800	P51659	P51659
KRT1	Keratin, type II cytoskeletal 1	K2C1_HUMAN	137283000	28653400	104077000	27883000	50886400	47240700	68100500	55903000	32968000	552995000	P04264	P04259;P04264
KRT9	Keratin, type I cytoskeletal 9	K1C9_HUMAN	96147400	22012000	91781000	22467300	49654300	35172700	56981600	43794300	24757400	442768000	P35527	P35527
H4C1	Histone H4	H4_HUMAN	90574900	114160000	28903100	8506560	49103100	15022500	16217600	32529000	51190000	406206760	P62805	P62805
AHSG	Alpha-2-HS-glycoprotein	FETUA_HUMAN	31865300	25152500	29620200	38684200	62710400	45173500	27959500	57325000	84837600	403328200	P02765	P02765
H2AC11;H2AC12;H2AC14;H2AC18;H2AC20;H2AC7;H2AJ	Histone H2A type 1	H2A1D_HUMAN;H2A1H_HUMAN;H2A1J_HUMAN;H2A1_HUMAN;H2A2A_HUMAN;H2A2C_HUMAN;H2AJ_HUMAN	81818700	102147000	31593400	10377800	42802700	18033400	17677300	29970700	47417200	381838200	P0C0S8;P20671;Q16777;Q6FI13;Q96KK5;Q99878;Q9BTM1	P04908;P0C0S8;P20671;Q16777;Q6FI13;Q7L7L0;Q93077;Q96KK5;Q99878;Q9BTM1
UL75	Envelope glycoprotein H	Q69162_HCMV	NaN	96365800	17584500	NaN	110642000	12169300	NaN	106213000	9260440	352235040	Q69162	Q69162
VIM	Vimentin	VIME_HUMAN	23581400	112233000	30044000	4498860	35976800	7379360	5213700	15990000	40361900	275279020	P08670	P08670
ALB	Albumin	ALBU_HUMAN	29233000	22818600	19161800	35390600	28509300	39401800	29140300	29320000	36099900	269075300	P02768	P02768
gL	Envelope glycoprotein L	GL_HCMV6	NaN	59904900	10313800	NaN	75555200	6933700	NaN	81120900	8996680	242825180	Q68672	Q68672
H2BC12;H2BC12L;H2BC13;H2BC14;H2BC15;H2BC18;H2BC4;H2BC5;H2BC9	Histone H2B type 1-K	H2B1C_HUMAN;H2B1D_HUMAN;H2B1H_HUMAN;H2B1K_HUMAN;H2B1L_HUMAN;H2B1M_HUMAN;H2B1N_HUMAN;H2B2F_HUMAN;H2BFS_HUMAN	44106800	60335800	18602100	8254220	26354500	12155100	11921000	23560800	31514800	236805120	O60814;P57053;P58876;P62807;Q5QNW6;Q93079;Q99877;Q99879;Q99880	O60814;P06899;P23527;P33778;P57053;P58876;P62807;Q16778;Q5QNW6;Q8N257;Q93079;Q96A08;Q99877;Q99879;Q99880
FLNA	Filamin-A	FLNA_HUMAN	28829700	21068600	31032700	28564800	24899700	29134100	22776200	19615700	22527300	228448800	P21333	P21333
ACTB;ACTG1	Actin, cytoplasmic 1	ACTB_HUMAN;ACTG_HUMAN	26727400	27122500	20458600	25728800	27691300	24294900	21996600	24933700	26647500	225601300	P60709;P63261	P60709;P63261
KRT10	Keratin, type I cytoskeletal 10	K1C10_HUMAN	44612100	12234200	36759600	12776300	17884900	26484300	19644500	25213700	18429100	214038700	P13645	P13645
TUBA1C	Tubulin alpha-1C chain	TBA1C_HUMAN	17699700	24070300	15243700	19258700	23193500	11257800	18003900	25148000	13739000	167614600	Q9BQE3	A6NHL2;P68363;P68366;Q71U36;Q9BQE3
UL74mu	Envelope glycoprotein O	Q00002_HCMV	3123130	39055800	6310950	NaN	53131200	4195380	NaN	50707800	4936070	161460330	Q00002	Q00001;Q00002
IGLL5	Immunoglobulin lambda-like polypeptide 5	IGLL5_HUMAN	15053000	11998700	24842100	22088300	17091500	22224800	18654800	11767300	14376800	158097300	B9A064	B9A064;P0DOX8
HBA1	Hemoglobin subunit alpha	HBA_HUMAN	26061300	10675400	17074800	21954600	14349900	14636900	19277500	15858600	17775600	157664600	P69905	P69905
KRT7	Keratin, type II cytoskeletal 7	K2C7_HUMAN	19239300	14328600	15936000	19295100	15479400	18253200	15142200	12106600	12077000	141857400	P08729	P08729
H3-3A;H3-4;H3C1;H3C15	Histone H3.1	H31T_HUMAN;H31_HUMAN;H32_HUMAN;H33_HUMAN	13445000	21432200	16022200	3848400	29078500	10508200	6307330	15070700	17378500	133091030	P68431;P84243;Q16695;Q71DI3	P68431;P84243;Q16695;Q6NXT2;Q71DI3;Q5TEC6
LMNA	Prelamin-A/C	LMNA_HUMAN	14801400	13094900	17076500	13559400	11657000	15244700	13039800	10749100	14549900	123772700	P02545	P02545
PLEKHA8;PLEKHA8P1	Putative protein PLEKHA9	PKHA8_HUMAN;PKHA9_HUMAN	4816010	10485600	22972400	4672050	11458500	39186100	5354060	9135070	14798700	122878490	O95397;Q96JA3	Q96JA3;O95397
H1-4	Histone H1.4	H14_HUMAN	15145300	20329800	5420990	13195500	15908800	13068500	11874700	12758800	14336800	122039190	P10412	P10412;P16402;P16403
KRT2	Keratin, type II cytoskeletal 2 epidermal	K22E_HUMAN	16242300	6800040	21217900	6641220	14313000	16526700	11426500	18138100	9713060	121018820	P35908	P35908
SPTAN1	Spectrin alpha chain, non-erythrocytic 1	SPTN1_HUMAN	14448800	13815400	12039500	11799500	12095200	14632000	11978000	11386600	13644700	115839700	Q13813	Q13813
KRT18	Keratin, type I cytoskeletal 18	K1C18_HUMAN	16687900	11357400	12967100	16388200	13824300	14116800	11432000	9559960	8104080	114437740	P05783	P05783
RPS18	Small ribosomal subunit protein uS13	RS18_HUMAN	16515900	13017300	12700300	11331200	10206700	11535700	12661500	12156500	10787900	110913000	P62269	P62269
A2M	Alpha-2-macroglobulin	A2MG_HUMAN	13328400	7468630	14484200	17281000	12394500	13610200	11125300	9877600	10365600	109935430	P01023	P01023
IGKV3-15;IGKV3-7;IGKV3D-7	Probable non-functional immunoglobulin kappa variable 3-7	KV315_HUMAN;KV37_HUMAN;KVD07_HUMAN	580689	8786110	1165630	11539000	14864400	17859200	20167300	11751100	12076500	98789929	A0A075B6H7;A0A0C4DH55;P01624	P01624;A0A075B6H7;A0A0C4DH55
TGM2	Protein-glutamine gamma-glutamyltransferase 2	TGM2_HUMAN	10786800	9085930	14734800	11595800	8923520	10682500	9911120	8231480	9702800	93654750	P21980	P21980
FN1	Fibronectin	FINC_HUMAN	9513640	7927850	12768100	9955270	8279050	11158900	9783060	7926630	11006900	88319400	P02751	P02751
ITIH2	Inter-alpha-trypsin inhibitor heavy chain H2	ITIH2_HUMAN	8791620	6034990	8465250	11667100	11389700	9101130	9471790	8092050	11565800	84579430	P19823	P19823
AHNAK	Neuroblast differentiation-associated protein AHNAK	AHNK_HUMAN	6210520	6667710	5792110	8286630	7815600	7900920	10400800	8515190	9517140	71106620	Q09666	Q09666
MYH9	Myosin-9	MYH9_HUMAN	8719100	21975500	6673870	2577780	7324120	3960200	3150970	5388480	8639440	68409460	P35579	P35579
TPR	Nucleoprotein TPR	TPR_HUMAN	1862240	1731940	2242020	3380050	11062500	40845100	1645930	958811	3253960	66982551	P12270	P12270
TUBB	Tubulin beta chain	TBB5_HUMAN	6173390	9490040	4211750	6165240	8776540	4448520	6332390	12480700	5481780	63560350	P07437	P04350;P07437;P68371
ZYX	Zyxin	ZYX_HUMAN	7427170	5305120	7618860	7762350	5649520	6382620	8241730	6265730	6212740	60865840	Q15942	Q15942
ACTBL2	Beta-actin-like protein 2	ACTBL_HUMAN	21418200	2446960	7874470	NaN	NaN	NaN	12481100	13093400	NaN	57314130	Q562R1	Q562R1
KRT5	Keratin, type II cytoskeletal 5	K2C5_HUMAN	13803200	3065080	7853970	2635280	4616380	4998790	6233550	5810940	3725850	52743040	P13647	P13647
ACTA2;ACTG2	Actin, aortic smooth muscle	ACTA_HUMAN;ACTH_HUMAN	6920690	6860320	4253230	5293670	5861430	5311390	4635550	7294160	4604620	51035060	P62736;P63267	P62736;P63267;P68032;P68133
RPL27A	Large ribosomal subunit protein uL15	RL27A_HUMAN	4613220	5711840	5312270	5287090	6266260	5951020	6231500	5762410	5723330	50858940	P46776	P46776
H1-5	Histone H1.5	H15_HUMAN	4021270	8642460	3245560	5133350	5796640	6245630	5166420	5828670	5579270	49659270	P16401	P16401
RPL6	Large ribosomal subunit protein eL6	RL6_HUMAN	5051230	4990010	5240240	5229960	5840650	5716970	5872410	5057460	5793080	48792010	Q02878	Q02878
RPS9	Small ribosomal subunit protein uS4	RS9_HUMAN	4924450	5892190	4572100	5031770	5688450	5485360	5363980	5496540	5753800	48208640	P46781	P46781
MYL6	Myosin light polypeptide 6	MYL6_HUMAN	5167290	14779400	4126470	2302840	5335650	3084610	2270460	4471110	5886890	47424720	P60660	P60660
RPL29	Large ribosomal subunit protein eL29	RL29_HUMAN	4170120	5497060	4034860	5294030	5145870	4583260	6261280	6667550	5071630	46725660	P47914	P47914
RPL23	Large ribosomal subunit protein uL14	RL23_HUMAN	5159720	3844570	4502830	4794950	7115580	4552760	5467930	5250860	5100460	45789660	P62829	P62829
HSPA8	Heat shock cognate 71 kDa protein	HSP7C_HUMAN	4885830	3937150	4401810	5836070	4973370	5118960	5512880	4684640	5676760	45027470	P11142	P11142
RPL13	Large ribosomal subunit protein eL13	RL13_HUMAN	4453190	5132630	4596690	4626270	4813970	5665360	5096190	5776550	4588980	44749830	P26373	P26373
RPL18	Large ribosomal subunit protein eL18	RL18_HUMAN	4844520	4450250	4451000	4842580	4772010	4766770	5673410	5495520	4866350	44162410	Q07020	Q07020
RPLP1	Large ribosomal subunit protein P1	RLA1_HUMAN	5250710	3320910	3352080	6607740	7335090	2577940	5007420	4308440	4939000	42699330	P05386	P05386
MYL12A;MYL12B	Myosin regulatory light chain 12B	ML12A_HUMAN;ML12B_HUMAN	5205580	14258200	4435070	1667330	4513580	2208520	1909340	3403540	5012760	42613920	O14950;P19105	O14950;P19105;P24844
RPL4	Large ribosomal subunit protein uL4	RL4_HUMAN	4380270	4697020	4409760	4767520	4964600	4501500	5262520	4483920	4764490	42231600	P36578	P36578
RPS6	Small ribosomal subunit protein eS6	RS6_HUMAN	3810240	5384960	3745880	4707590	4837350	4373230	5452520	4928730	4451930	41692430	P62753	P62753
HSPA5	Endoplasmic reticulum chaperone BiP	BIP_HUMAN	4211610	3859080	4534110	4934280	4414300	4558020	4556010	4331330	5003770	40402510	P11021	P11021
RPS3	Small ribosomal subunit protein uS3	RS3_HUMAN	4759420	4342560	3983210	4454060	4674110	4081490	4505730	4944550	4093020	39838150	P23396	P23396
MVP	Major vault protein	MVP_HUMAN	4920320	4000200	4986240	4445500	3623970	4027430	4905170	3826090	4238620	38973540	Q14764	Q14764
RPL15	Large ribosomal subunit protein eL15	RL15_HUMAN	4111690	4609240	4461530	4460050	4134230	4610090	4376880	4122130	4050770	38936610	P61313	P61313
GAPDH	Glyceraldehyde-3-phosphate dehydrogenase	G3P_HUMAN	4959010	3282420	3478720	4859090	4037560	3597970	4471410	4591250	5550280	38827710	P04406	P04406
RPL19	Large ribosomal subunit protein eL19	RL19_HUMAN	4462620	4140160	4273410	4203020	4031560	3934830	4805750	3802360	3946950	37600660	P84098	P84098
F2	Prothrombin	THRB_HUMAN	4430120	2551500	5210040	4646510	4100050	4084180	4341450	3896060	4171210	37431120	P00734	P00734
RPS8	Small ribosomal subunit protein eS8	RS8_HUMAN	3288370	4670100	4002410	3713330	4360990	4124530	4657120	4532480	4067650	37416980	P62241	P62241
RPL7	Large ribosomal subunit protein uL30	RL7_HUMAN	3737670	3794540	3529980	4099340	4697030	4124880	4548230	4208290	4451820	37191780	P18124	P18124
RPL14	Large ribosomal subunit protein eL14	RL14_HUMAN	3170470	5833420	4206890	4061830	4098210	3208010	4228700	3444450	4096370	36348350	P50914	P50914
PHB2	Prohibitin-2	PHB2_HUMAN	3336720	4458860	4025650	3651970	4644740	3305030	3664300	4870920	4348820	36307010	Q99623	Q99623
HSPA6;HSPA7	Heat shock 70 kDa protein 6	HSP76_HUMAN;HSP77_HUMAN	4116250	4730960	4285970	4266740	3219540	3271840	4029600	4201130	3665290	35787320	P17066;P48741	P17066;P48741
ST13	Hsc70-interacting protein	F10A1_HUMAN	4722340	3834750	3918990	4795170	3081910	4696410	3753450	3080870	3466250	35350140	P50502	P50502;Q8NFI4
RPS14	Small ribosomal subunit protein uS11	RS14_HUMAN	4018960	4292690	2831800	3758560	3633840	3372080	4417540	4968070	3498460	34792000	P62263	P62263
RPL12	Large ribosomal subunit protein uL11	RL12_HUMAN	3991020	4137340	4521960	3729660	3620480	2690170	4398990	3947580	3688370	34725570	P30050	P30050
RPL31	Large ribosomal subunit protein eL31	RL31_HUMAN	3145430	4447090	2123240	3637980	3707400	2994180	4544290	4726100	5309510	34635220	P62899	P62899
RPL3	Large ribosomal subunit protein uL3	RL3_HUMAN	3301870	3853050	3328370	3859280	4340480	3920360	3946770	3904060	3961240	34415480	P39023	P39023;Q92901
RPL27	Large ribosomal subunit protein eL27	RL27_HUMAN	4073420	3523360	3394580	3546300	3844190	3725530	4393620	4234730	3552060	34287790	P61353	P61353
RPL30	Large ribosomal subunit protein eL30	RL30_HUMAN	3382910	3739900	3747790	3365140	3973610	3762520	4225720	3972020	3993940	34163550	P62888	P62888
SLC25A3	Solute carrier family 25 member 3	S25A3_HUMAN	3402530	7009520	2985440	2112970	5528040	1414770	2016850	7725020	1854280	34049420	Q00325	Q00325
PKM	Pyruvate kinase PKM	KPYM_HUMAN	3654760	3242910	4408630	4499450	3255490	2868610	3653100	3816890	3753080	33152920	P14618	P14618
FLNC	Filamin-C	FLNC_HUMAN	3963230	3310100	4465590	4027710	3332110	3990550	3515930	2797250	3339540	32742010	Q14315	Q14315
FAU	Ubiquitin-like FUBI-ribosomal protein eS30 fusion protein	RS30_HUMAN	3625040	4964880	1888930	3261510	1837330	3481770	4041620	4921050	4126480	32148610	P62861	P62861
ANXA2	Annexin A2	ANXA2_HUMAN	4692560	3399050	2695140	4119300	3109250	2699000	3830040	3867010	3684760	32096110	P07355	A6NMY6;P07355
TUBB4B	Tubulin beta-4B chain	TBB4B_HUMAN	2601630	3602900	2775950	2928600	4841780	4324790	2794290	4137990	3978910	31986840	P68371	P68371;Q13885;Q9BVA1
PDGFRA	Platelet-derived growth factor receptor alpha	PGFRA_HUMAN	NaN	5418770	4620460	NaN	6869840	3698850	NaN	7167650	4051850	31827420	P16234	P16234
RPS7	Small ribosomal subunit protein eS7	RS7_HUMAN	2702490	4872200	1758890	4366640	3212640	2349980	4382730	4757160	3179810	31582540	P62081	P62081
RPS16	Small ribosomal subunit protein uS9	RS16_HUMAN	3390950	3887240	2915020	3318550	3828470	3516450	3712170	3403640	3537040	31509530	P62249	P62249
RPL8	Large ribosomal subunit protein uL2	RL8_HUMAN	3192720	3198910	3219020	3670420	3637990	3456840	4082720	3917750	3087030	31463400	P62917	P62917
KRT14	Keratin, type I cytoskeletal 14	K1C14_HUMAN	9734950	1527780	3961080	1316930	2426020	2971540	3460280	3685540	1851590	30935710	P02533	P02533
KRT16	Keratin, type I cytoskeletal 16	K1C16_HUMAN	7465180	1595160	4739120	1224430	2454830	2923530	4913800	3209770	2158820	30684640	P08779	P08779
EEF1A1;EEF1A1P5	Elongation factor 1-alpha 1	EF1A1_HUMAN;EF1A3_HUMAN	3056540	3295380	3379510	3583580	3155640	3422210	3076240	3107860	4187660	30264620	P68104;Q5VTE0	P68104;Q5VTE0
ILK	Integrin-linked protein kinase	ILK_HUMAN	2625800	2312150	2589570	4277800	3795540	3709430	3589140	3987530	3374180	30261140	Q13418	Q13418
PPIA	Peptidyl-prolyl cis-trans isomerase A	PPIA_HUMAN	3870990	2419290	1877500	4216310	3065230	3926240	3384680	3213400	4225940	30199580	P62937	P62937
RPS4X	Small ribosomal subunit protein eS4, X isoform	RS4X_HUMAN	3344090	3274640	2443120	3517610	3468380	3464760	3880640	3703070	2991440	30087750	P62701	P62701;Q8TD47
RPLP2	Large ribosomal subunit protein P2	RLA2_HUMAN	3309850	2869500	2857690	4335590	3985500	2655850	3647860	3800630	2486580	29949050	P05387	P05387
TUBA4A	Tubulin alpha-4A chain	TBA4A_HUMAN	2956790	2819290	3963020	3520870	3706600	2926980	2877710	3860170	2842220	29473650	P68366	P68363;P68366
RPS2	Small ribosomal subunit protein uS5	RS2_HUMAN	3032730	3430590	2559640	3319250	3092950	2977320	3895080	3604110	3043990	28955660	P15880	P15880
RPS3A	Small ribosomal subunit protein eS1	RS3A_HUMAN	2360770	3266540	2230960	3040210	3976870	3427530	3527610	3755880	3356370	28942740	P61247	P61247
HADHA	Trifunctional enzyme subunit alpha, mitochondrial	ECHA_HUMAN	1333310	6089380	1304780	1542250	6273890	936329	1645970	7826230	1902790	28854929	P40939	P40939
RPL36	Large ribosomal subunit protein eL36	RL36_HUMAN	3377480	2898350	3076440	3097110	3631960	3016930	3543600	3180220	3027840	28849930	Q9Y3U8	Q9Y3U8
C4A	Complement C4-A	CO4A_HUMAN	3762840	2717770	3881330	3852920	3118170	2477610	2897340	2300270	3568720	28576970	P0C0L4	P0C0L4;P0C0L5
RBM39	RNA-binding protein 39	RBM39_HUMAN	2409570	2112500	3876710	3153990	3037350	3750900	3343880	2641140	4208740	28534780	Q14498	Q14498
RPL7A	Large ribosomal subunit protein eL8	RL7A_HUMAN	3104010	2895720	2943140	2995060	3144210	2896130	3609670	3016220	3353390	27957550	P62424	P62424
RPL18A	Large ribosomal subunit protein eL20	RL18A_HUMAN	3222590	2593930	2845910	3816640	3382610	2512220	3406540	3488230	2640320	27908990	Q02543	Q02543
RPS23	Small ribosomal subunit protein uS12	RS23_HUMAN	3392540	2598790	2259990	3293310	3354660	2682610	3611850	3686150	2949950	27829850	P62266	P62266
RPL32	Large ribosomal subunit protein eL32	RL32_HUMAN	2961260	2922290	2737630	3525620	3158760	3058160	3345700	3174500	2900070	27783990	P62910	P62910
RPS5	Small ribosomal subunit protein uS7	RS5_HUMAN	4502270	4052200	2465710	2095710	3362570	2472960	2801000	3424690	2593580	27770690	P46782	P46782
HSP90AB1	Heat shock protein HSP 90-beta	HS90B_HUMAN	2794950	2724330	2722230	3465770	3502200	3149910	2731400	3222270	3357410	27670470	P08238	P07900;P08238;Q14568;Q58FF8
RPL35A	Large ribosomal subunit protein eL33	RL35A_HUMAN	3353230	2704260	2684390	3679190	3213680	2800470	3553040	3738880	1666330	27393470	P18077	P18077
RPL22	Large ribosomal subunit protein eL22	RL22_HUMAN	4099030	4971450	1823850	1532100	3430590	2274670	2905270	3768810	2352600	27158370	P35268	P35268
PUF60	Poly(U)-binding-splicing factor PUF60	PUF60_HUMAN	3368240	2803130	3627500	3121670	2425970	2364720	3482810	2751800	3029760	26975600	Q9UHX1	Q9UHX1
RPS29	Small ribosomal subunit protein uS14	RS29_HUMAN	9511530	2726200	2284820	1709370	1766180	1744020	2077830	3711990	1386640	26918580	P62273	P62273
RPL10A	Large ribosomal subunit protein uL1	RL10A_HUMAN	3428230	3396860	2960480	3126940	2592860	1895630	3743550	3231200	2506060	26881810	P62906	P62906
RPL23A	Large ribosomal subunit protein uL23	RL23A_HUMAN	1788530	3538000	2048230	3209890	3493370	2901190	3255790	3274910	3233340	26743250	P62750	P62750
RPS11	Small ribosomal subunit protein uS17	RS11_HUMAN	2559850	3223380	2595500	2662280	3088900	3326460	3245960	3132920	2589980	26425230	P62280	P62280
LRRC59	Leucine-rich repeat-containing protein 59	LRC59_HUMAN	3507520	1600720	3954970	2861760	1533480	3607940	3294570	2712380	2655670	25729010	Q96AG4	Q96AG4
RPS27A	Ubiquitin-ribosomal protein eS31 fusion protein	RS27A_HUMAN	3256000	3399860	2135460	2995270	3763460	2062910	2853960	2626100	2615200	25708220	P62979	P0CG47;P0CG48;P62979;P62987
RPS13	Small ribosomal subunit protein uS15	RS13_HUMAN	3323910	2528010	2984310	2548580	2170810	2137320	2965170	2924480	2668360	24250950	P62277	P62277
C3	Complement C3	CO3_HUMAN	2471030	2065080	3557100	3341850	2382920	2627880	2919520	2092140	2597950	24055470	P01024	P01024
ENO1	Alpha-enolase	ENOA_HUMAN	3174800	2191980	2383450	3328580	2255680	1775370	3102140	2935090	2793210	23940300	P06733	P06733
IGHG4	Immunoglobulin heavy constant gamma 4	IGHG4_HUMAN	2780400	2191950	3375870	2912930	2510000	2887380	2507560	1965850	2762770	23894710	P01861	P01861
RPL36A;RPL36AL	Large ribosomal subunit protein eL42	RL36A_HUMAN;RL36L_HUMAN	2167380	3185670	2139250	2592060	2817300	2480740	2839270	2918750	2671280	23811700	P83881;Q969Q0	P83881;Q969Q0
RPS15A	Small ribosomal subunit protein uS8	RS15A_HUMAN	2233050	3378270	2398400	2518770	3144100	2912960	2459710	2065980	2589190	23700430	P62244	P62244
HNRNPA1	Heterogeneous nuclear ribonucleoprotein A1	ROA1_HUMAN	2858040	3444600	2189870	2198090	3094710	2076640	2783070	2596730	2455630	23697380	P09651	P09651
RPL34	Large ribosomal subunit protein eL34	RL34_HUMAN	1502050	2660770	1913950	1207160	5499360	3984690	2156830	1961520	2098010	22984340	P49207	P49207
FLNB	Filamin-B	FLNB_HUMAN	3052660	2430120	3186730	2693000	2279040	2309640	2272220	2109330	2340490	22673230	O75369	O75369
ARGLU1	Arginine and glutamate-rich protein 1	ARGL1_HUMAN	1139790	572391	3054390	2282580	3869620	6348110	1506830	713656	3000520	22487887	Q9NWB6	Q9NWB6
CAV1	Caveolin-1	CAV1_HUMAN	2073910	1726560	2262850	1878550	2492910	2530470	2747410	3551160	2799420	22063240	Q03135	Q03135
RPL24	Large ribosomal subunit protein eL24	RL24_HUMAN	2194320	2703600	2225980	2591300	2851260	2672360	2417500	2284180	2104620	22045120	P83731	P83731
CAVIN1	Caveolae-associated protein 1	CAVN1_HUMAN	1838050	2358340	1781350	2365190	2534920	2102420	3413960	3054440	2577340	22026010	Q6NZI2	Q6NZI2
SLC25A6	ADP/ATP translocase 3	ADT3_HUMAN	3610410	4696350	2017760	1618540	2485410	1064550	1772490	3178540	1580270	22024320	P12236	P05141;P12235;P12236;Q9H0C2
RPS24	Small ribosomal subunit protein eS24	RS24_HUMAN	2326250	2903700	1872790	2856030	1851100	2572180	2513710	2709840	1826130	21431730	P62847	P62847
APOA1	Apolipoprotein A-I	APOA1_HUMAN	3776750	3168580	3835730	2548240	NaN	802670	2301570	2055770	2832800	21322110	P02647	P02647
NCL	Nucleolin	NUCL_HUMAN	2209430	2264350	2349060	2266040	2564080	1953700	2601620	2250950	2684620	21143850	P19338	P19338
RPL35	Large ribosomal subunit protein uL29	RL35_HUMAN	1576930	2978580	1916320	2801610	1580660	2474710	3141460	2143660	1989890	20603820	P42766	P42766
KRT6A	Keratin, type II cytoskeletal 6A	K2C6A_HUMAN	3244610	1002420	3141480	582613	2936890	2217320	3695980	2076330	1024370	19922013	P02538	O95678;P02538;P48668
RPL17	Large ribosomal subunit protein uL22	RL17_HUMAN	1848850	2047980	2238910	2074890	2023650	2080590	2505370	2361310	2735580	19917130	P18621	P18621
CKAP4	Cytoskeleton-associated protein 4	CKAP4_HUMAN	1544330	2555470	1821320	2186970	2535240	2157690	2332810	2469480	2244180	19847490	Q07065	Q07065
RPS26	Small ribosomal subunit protein eS26	RS26_HUMAN	2253680	2269420	1755850	2240350	2344850	1476300	2381870	2647410	2385480	19755210	P62854	P62854;Q5JNZ5
TAGLN2	Transgelin-2	TAGL2_HUMAN	2235220	1006770	1002470	3059280	3152160	2285770	1876010	1812210	3318150	19748040	P37802	P37802
VTN	Vitronectin	VTNC_HUMAN	3888830	NaN	NaN	4423410	2001990	2457570	3897130	1272750	1671420	19613100	P04004	P04004
GOLGA3	Golgin subfamily A member 3	GOGA3_HUMAN	1724790	1094280	2327050	3084600	1994410	4280150	1657470	1329840	1859930	19352520	Q08378	Q08378
MSN	Moesin	MOES_HUMAN	2356010	1662100	1606970	2827710	1950450	2084670	1947890	2437730	2278020	19151550	P26038	P26038
HNRNPU	Heterogeneous nuclear ribonucleoprotein U	HNRPU_HUMAN	2005350	2833170	1754390	2010330	2386400	1874250	1932130	1937710	2233430	18967160	Q00839	Q00839
FHL2	Four and a half LIM domains protein 2	FHL2_HUMAN	2473910	1664760	2141400	2262070	1414040	1663180	2405630	1881770	2614200	18520960	Q14192	Q14192
RPS20	Small ribosomal subunit protein uS10	RS20_HUMAN	1895310	4011850	1291050	1868080	2163670	1001050	1849410	2936740	1397360	18414520	P60866	P60866
RPL10	Large ribosomal subunit protein uL16	RL10_HUMAN	2076490	1920700	1851200	1924230	2055930	2427790	2029190	2215590	1876730	18377850	P27635	P27635;Q96L21
HSPA9	Stress-70 protein, mitochondrial	GRP75_HUMAN	2338490	1983760	2516890	2131490	1622250	1405220	2299770	1680450	2315680	18294000	P38646	P38646
KLHL11	Kelch-like protein 11	KLH11_HUMAN	2164920	1822540	2420000	2010920	1614500	1705860	2258800	2021740	2175760	18195040	Q9NVR0	Q9NVR0
RPS19	Small ribosomal subunit protein eS19	RS19_HUMAN	3638460	3141160	1604090	1308990	1485350	1322670	1680130	2624280	1182330	17987460	P39019	P39019
RPS25	Small ribosomal subunit protein eS25	RS25_HUMAN	2086430	1908210	1610230	1991330	1938560	1959730	2173990	2282370	2034400	17985250	P62851	P62851
RPLP0;RPLP0P6	Large ribosomal subunit protein uL10	RLA0L_HUMAN;RLA0_HUMAN	2002780	1904670	2227620	1811590	1584660	1859660	2309190	2008700	2007820	17716690	P05388;Q8NHW5	P05388;Q8NHW5
RAN	GTP-binding nuclear protein Ran	RAN_HUMAN	1746240	2020820	2330640	1861760	1890560	2102680	1584670	1896420	2059720	17493510	P62826	P62826
UL55	Envelope glycoprotein B	GB_HCMVM	NaN	3911440	1438340	NaN	4409660	995250	NaN	5853300	878957	17486947	F5HB53	F5HB53
LDHB	L-lactate dehydrogenase B chain	LDHB_HUMAN	2195290	1411820	2720620	1838010	1472450	1290620	2172890	2248760	1883750	17234210	P07195	P00338;P07195;P07864;Q6ZMR3
TAF15	TATA-binding protein-associated factor 2N	RBP56_HUMAN	2461320	1431270	2002730	2023530	1293690	2353590	2321850	2090610	1209680	17188270	Q92804	Q92804
HNRNPK	Heterogeneous nuclear ribonucleoprotein K	HNRPK_HUMAN	2052620	2770640	1532600	1424390	1786890	1763100	1895240	1858180	2056130	17139790	P61978	P61978
ILF3	Interleukin enhancer-binding factor 3	ILF3_HUMAN	1702790	2491530	1545170	1510820	2138250	1887720	1868690	1741080	1979860	16865910	Q12906	Q12906;Q96SI9
RPL26;RPL26L1	Large ribosomal subunit protein uL24	RL26L_HUMAN;RL26_HUMAN	1215920	2304550	1012240	1970490	2053480	1176290	2412830	2551200	1721720	16418720	P61254;Q9UNX3	P61254;Q9UNX3
YBX1	Y-box-binding protein 1	YBOX1_HUMAN	1618330	1987920	1573160	1647290	1929310	1649090	2101830	1949360	1607180	16063470	P67809	P16989;P67809;Q9Y2T7
LUC7L2	Putative RNA-binding protein Luc7-like 2	LC7L2_HUMAN	2256830	1529090	2217660	1762030	1225980	1736080	1904830	1617440	1811910	16061850	Q9Y383	Q9NQ29;Q9Y383
PLEC	Plectin	PLEC_HUMAN	1720950	2322950	1672100	1635250	1673910	1429010	1813180	1693630	1821160	15782140	Q15149	Q15149
FUS	RNA-binding protein FUS	FUS_HUMAN	1576140	3013770	1378510	583302	2093280	735841	3277280	2176620	792581	15627324	P35637	P35637
HNRNPA2B1	Heterogeneous nuclear ribonucleoproteins A2/B1	ROA2_HUMAN	1967850	2780820	1036910	932567	2289230	1029230	2143730	1571170	1855820	15607327	P22626	P22626
EWSR1	RNA-binding protein EWS	EWS_HUMAN	1385710	2533980	1342080	569578	1980640	821022	3748330	2169000	996331	15546671	Q01844	Q01844
TUBB6	Tubulin beta-6 chain	TBB6_HUMAN	1370540	2516830	1324430	1568700	2119320	1216810	1384550	2520840	1210290	15232310	Q9BUF5	Q13509;Q9BUF5
PHB1	Prohibitin 1	PHB1_HUMAN	1436180	1934510	1476740	1544520	1859900	1738060	1705690	1869580	1659810	15224990	P35232	P35232
RPL13A	Large ribosomal subunit protein uL13	RL13A_HUMAN	1704520	1632340	1348060	1835170	1720090	1403130	1980970	2018920	1528040	15171240	P40429	P40429;Q6NVV1
MIF	Macrophage migration inhibitory factor	MIF_HUMAN	2142440	844800	1499600	2258860	2373170	1517790	1328900	1933610	1225190	15124360	P14174	P14174
RPL11	Large ribosomal subunit protein uL5	RL11_HUMAN	1726710	1582090	1523790	1477370	1929770	1190430	1832840	2036560	1711140	15010700	P62913	P62913
RPS17	Small ribosomal subunit protein eS17	RS17_HUMAN	1755570	1734470	1601760	1881730	1911630	1114200	1874800	1614350	1357920	14846430	P08708	P08708
MAP1B	Microtubule-associated protein 1B	MAP1B_HUMAN	900412	1395860	945593	1881360	1710450	1760300	2249320	1840490	2144500	14828285	P46821	P46821
THBS1	Thrombospondin-1	TSP1_HUMAN	1434770	1614810	1660920	1627460	1864460	1592690	1605490	1741510	1672510	14814620	P07996	P07996
SRSF10	Serine/arginine-rich splicing factor 10	SRS10_HUMAN	1556600	1880110	2247030	1325650	1226710	1812330	1713860	1091850	1885130	14739270	O75494	O75494
S100A6	Protein S100-A6	S10A6_HUMAN	1263550	1303280	1345820	1321710	3586220	1454650	860886	2027180	1561790	14725086	P06703	P06703
MYOF	Myoferlin	MYOF_HUMAN	1825050	1271030	1982110	1867020	1485790	1683550	1848820	1662410	1063640	14689420	Q9NZM1	Q9NZM1
RPL9	Large ribosomal subunit protein uL6	RL9_HUMAN	1965550	2097080	1178610	1658780	1667960	978060	1721280	2046950	1259090	14573360	P32969	P32969
RPL37A	Large ribosomal subunit protein eL43	RL37A_HUMAN	1869630	1463710	1617760	1716440	1601940	761346	2048000	1999390	1488180	14566396	P61513	P61513;A6NKH3
SRSF6	Serine/arginine-rich splicing factor 6	SRSF6_HUMAN	1800960	2199400	1074640	1695070	1418010	1515020	1542200	1496670	1741910	14483880	Q13247	Q13247
MAP4	Microtubule-associated protein 4	MAP4_HUMAN	1149770	1589390	1314360	1574620	1663900	1738860	1845630	1645410	1820080	14342020	P27816	P27816
LUM	Lumican	LUM_HUMAN	1427550	1030830	1841280	2446810	1721640	1362370	1447510	1332380	1639780	14250150	P51884	P51884
DDX5	Probable ATP-dependent RNA helicase DDX5	DDX5_HUMAN	1848900	1985680	1523350	1375280	1658690	1340710	1712880	1574140	1121130	14140760	P17844	P17844
PARVA	Alpha-parvin	PARVA_HUMAN	856394	1152020	1357550	2081400	1469560	2098340	1728350	1413510	1833810	13990934	Q9NVD7	Q9HBI1;Q9NVD7
CAT	Catalase	CATA_HUMAN	1666550	1343420	2162320	1462550	1241910	1459280	1346700	1358660	1854820	13896210	P04040	P04040
PLG	Plasminogen	PLMN_HUMAN	1129390	1214500	2497570	1500330	1592940	1970280	1516460	942344	1479680	13843494	P00747	P00747
RPS15	Small ribosomal subunit protein uS19	RS15_HUMAN	1242070	2117650	861764	1685120	1903660	748739	1807960	1943050	1038810	13348823	P62841	P62841
RAB13	Ras-related protein Rab-13	RAB13_HUMAN	1459880	1415900	1477520	1179160	1603160	1680700	1113420	1545570	1493460	12968770	P51153	O95716;P20336;P20337;P51153;P61006;Q92930;Q96E17
RPS27	Small ribosomal subunit protein eS27	RS27_HUMAN	1248860	1741540	1322850	1276320	1721110	1386850	1351010	1619830	1251650	12920020	P42677	P42677;Q71UM5
PPIG	Peptidyl-prolyl cis-trans isomerase G	PPIG_HUMAN	1120710	1006420	1819050	1535790	2010320	654537	1486430	1196150	2089780	12919187	Q13427	Q13427
ATP5F1C	ATP synthase subunit gamma, mitochondrial	ATPG_HUMAN	1724740	1702140	1507680	1220370	1477530	982310	1077450	1708900	1487080	12888200	P36542	P36542
IGKV3D-20	Immunoglobulin kappa variable 3D-20	KVD20_HUMAN	1708420	1343740	NaN	1210530	1579520	1985370	1362440	1428120	2166200	12784340	A0A0C4DH25	A0A0C4DH25
MOCS3	Adenylyltransferase and sulfurtransferase MOCS3	MOCS3_HUMAN	1525700	1062050	1976000	1595760	1065500	1347090	1625120	1365120	1182730	12745070	O95396	O95396
RPS10	Small ribosomal subunit protein eS10	RS10_HUMAN	4044850	1536440	1501670	986641	903670	329951	711441	2081450	585353	12681466	P46783	P46783;Q9NQ39
H1-0	Histone H1.0	H10_HUMAN	624560	1397770	523172	863006	3452710	2250640	962495	985712	1602700	12662765	P07305	P07305
F5	Coagulation factor V	FA5_HUMAN	1338290	981536	1819400	1887450	1248130	1302540	1278160	1346650	1397660	12599816	P12259	P12259
PTBP1	Polypyrimidine tract-binding protein 1	PTBP1_HUMAN	1377250	1810630	1168300	1211660	1619720	1125770	1193120	1465610	1457370	12429430	P26599	P26599
SRSF11	Serine/arginine-rich splicing factor 11	SRS11_HUMAN	1375650	1115290	2036560	1226690	868179	1147740	1528150	1068910	1976970	12344139	Q05519	Q05519
JCHAIN	Immunoglobulin J chain	IGJ_HUMAN	1766100	839666	1998200	1568480	1307580	1124350	1602460	1210690	866170	12283696	P01591	P01591
HNRNPA3	Heterogeneous nuclear ribonucleoprotein A3	ROA3_HUMAN	1731660	2362460	1107710	872550	1518330	909227	1336130	1146360	1202110	12186537	P51991	P51991
APOE	Apolipoprotein E	APOE_HUMAN	1784310	797561	1593860	1817870	1386340	1143170	1444550	1345070	829609	12142340	P02649	P02649
HSPB1	Heat shock protein beta-1	HSPB1_HUMAN	2078470	859812	703549	1800270	964464	732771	1523640	2087070	1353580	12103626	P04792	P04792
NPM1	Nucleophosmin	NPM_HUMAN	1647490	1744060	848730	1095640	1766680	801263	1559380	1972220	666332	12101795	P06748	P06748
GC	Vitamin D-binding protein	VTDB_HUMAN	1910460	654825	1255730	1834930	1448500	1204890	1347710	1228150	1168300	12053495	P02774	P02774
ATP5F1B	ATP synthase subunit beta, mitochondrial	ATPB_HUMAN	1753420	1154860	1285120	1394940	1385580	1028380	1350670	1326230	1343340	12022540	P06576	P06576
CAVIN2	Caveolae-associated protein 2	CAVN2_HUMAN	1008030	1440670	1075930	1278810	1558870	1019890	1763890	1591140	1220230	11957460	O95810	O95810
TMEM109	Transmembrane protein 109	TM109_HUMAN	680124	1820590	539737	536877	3293870	396022	494279	3650930	501258	11913687	Q9BVC6	Q9BVC6
HADHB	Trifunctional enzyme subunit beta, mitochondrial	ECHB_HUMAN	587377	2370100	530656	584038	2432840	640656	694631	3383040	634343	11857681	P55084	P55084
EPRS1	Bifunctional glutamate/proline--tRNA ligase	SYEP_HUMAN	1002510	1502140	1067950	1312620	1428030	1142010	1509600	1510520	1267070	11742450	P07814	P07814
PRKDC	DNA-dependent protein kinase catalytic subunit	PRKDC_HUMAN	713509	2463700	884591	724520	2064760	907671	762744	2310330	862087	11693912	P78527	P78527
HNRNPL	Heterogeneous nuclear ribonucleoprotein L	HNRPL_HUMAN	1257880	1714380	1320460	1416950	970864	1341360	1396650	1056790	1217280	11692614	P14866	P14866
APMAP	Adipocyte plasma membrane-associated protein	APMAP_HUMAN	1994140	1385980	1088030	1723760	1121120	921766	1576750	608987	979211	11399744	Q9HDC9	Q9HDC9
LGALS1	Galectin-1	LEG1_HUMAN	1183460	953771	880167	1678140	1971040	1210060	718893	1387520	1221270	11204321	P09382	P09382
LPXN	Leupaxin	LPXN_HUMAN	1152000	1103810	1758350	1374150	1121700	1154660	1310330	952759	1199760	11127519	O60711	O60711
RAB3B	Ras-related protein Rab-3B	RAB3B_HUMAN	999154	1033820	1373280	1425690	821062	1828950	988582	1203420	1428360	11102318	P20337	P20337
ATP5F1A	ATP synthase subunit alpha, mitochondrial	ATPA_HUMAN	1260010	1547780	1058140	1127570	1215970	1225350	1094980	1288580	1273710	11092090	P25705	P25705
SF3B2	Splicing factor 3B subunit 2	SF3B2_HUMAN	1396010	910591	967256	985401	1338760	3363080	964034	1040960	NaN	10966092	Q13435	Q13435
ASPH	Aspartyl/asparaginyl beta-hydroxylase	ASPH_HUMAN	852980	1167890	964157	874083	1279960	1441030	1330440	1461780	1564250	10936570	Q12797	Q12797
HNRNPM	Heterogeneous nuclear ribonucleoprotein M	HNRPM_HUMAN	1450110	1755680	987243	1101700	1123420	836383	1354200	1175510	1009470	10793716	P52272	P52272
PRSS3	Trypsin-3	TRY3_HUMAN	421214	668485	2161860	615920	1736830	2582100	586908	724704	1288110	10786131	P35030	P35030
TPM4	Tropomyosin alpha-4 chain	TPM4_HUMAN	1486920	2271550	853470	1191960	1520860	554866	628752	1102780	1146740	10757898	P67936	P06753;P07951;P09493;P67936
DLAT	Dihydrolipoyllysine-residue acetyltransferase component of pyruvate dehydrogenase complex, mitochondrial	ODP2_HUMAN	1120150	812674	1253190	1142970	1597140	1118990	1356530	1131290	1157800	10690734	P10515	P10515
SRSF1	Serine/arginine-rich splicing factor 1	SRSF1_HUMAN	1267190	1500890	1264720	868883	1213640	1193830	1146920	1110540	1119720	10686333	Q07955	Q07955
APOB	Apolipoprotein B-100	APOB_HUMAN	1551570	1229180	1734490	922508	1233250	1338280	1080320	884704	711724	10686026	P04114	P04114
EEF2	Elongation factor 2	EF2_HUMAN	1247730	1175060	1086920	1344700	1107220	993233	1111130	1237360	1360280	10663633	P13639	P13639
MYL1;MYL3	Myosin light chain 1/3, skeletal muscle isoform	MYL1_HUMAN;MYL3_HUMAN	1968410	2003320	816995	854821	1011150	774086	756620	1174540	1235350	10595292	P05976;P08590	P05976;P08590
HMGA1	High mobility group protein HMG-I/HMG-Y	HMGA1_HUMAN	1902760	3677370	409507	376345	908133	361705	715912	1173430	1045640	10570802	P17096	P17096
HNRNPH1	Heterogeneous nuclear ribonucleoprotein H	HNRH1_HUMAN	1453080	1300890	1088110	1097560	1094360	1073660	1334380	1193180	879648	10514868	P31943	P31943;P52597;P55795
CTSB	Cathepsin B	CATB_HUMAN	1594740	900653	861541	1432470	1328640	752771	1067110	1302050	1265210	10505185	P07858	P07858
GSTP1	Glutathione S-transferase P	GSTP1_HUMAN	1514520	585353	917122	1508920	926855	1374970	1104850	1377210	1148780	10458580	P09211	P09211
KPRP	Keratinocyte proline-rich protein	KPRP_HUMAN	2853560	415326	1479630	577988	1263460	412316	1305970	1732980	406059	10447289	Q5T749	Q5T749
MGST2	Microsomal glutathione S-transferase 2	MGST2_HUMAN	1670540	2168630	930937	627454	1040880	NaN	815036	2134640	884323	10272440	Q99735	Q99735
RPL28	Large ribosomal subunit protein eL28	RL28_HUMAN	876381	1254540	979662	1736720	907279	1224630	955382	1219330	1099300	10253224	P46779	P46779
ITCH	E3 ubiquitin-protein ligase Itchy homolog	ITCH_HUMAN	921762	927807	1011550	1341280	1186700	1222750	1195120	991385	1408670	10207024	Q96J02	Q96J02
ALDOA	Fructose-bisphosphate aldolase A	ALDOA_HUMAN	938481	937173	911425	1333660	1108830	1154180	1258970	1073710	1406720	10123149	P04075	P04075
YWHAZ	14-3-3 protein zeta/delta	1433Z_HUMAN	1304560	1026770	956248	1415010	1149080	839779	1106550	1204490	1099690	10102177	P63104	P63104
CLTC	Clathrin heavy chain 1	CLH1_HUMAN	1168950	1207200	1148570	1093400	1167250	1182680	1138570	1034030	901459	10042109	Q00610	Q00610
HNRNPD	Heterogeneous nuclear ribonucleoprotein D0	HNRPD_HUMAN	1041480	1669560	869330	1056770	1349440	636917	1184000	1122000	1074790	10004287	Q14103	Q14103
ERLIN1	Erlin-1	ERLN1_HUMAN	1589610	766089	1597060	1096950	764334	696463	1355670	1275890	812458	9954524	O75477	O75477;O94905
RPL21	Large ribosomal subunit protein eL21	RL21_HUMAN	1217960	629386	1276480	1507240	902452	1546110	1241720	864581	724958	9910887	P46778	P46778
RACK1	Small ribosomal subunit protein RACK1	RACK1_HUMAN	1195180	882298	1122530	1212850	1035690	1352100	1202900	943767	950470	9897785	P63244	P63244
PABPC1	Polyadenylate-binding protein 1	PABP1_HUMAN	1199450	1051770	931460	947999	854778	1010570	1439620	1299500	1054440	9789587	P11940	P11940;Q9H361
RPL5	Large ribosomal subunit protein uL18	RL5_HUMAN	965224	1331520	567588	1246470	1149890	731336	1042030	1276610	1410820	9721488	P46777	P46777
RPS28	Small ribosomal subunit protein eS28	RS28_HUMAN	965292	260314	622117	1171020	1395390	1657120	906255	950805	1770680	9698993	P62857	P62857
CTNNA1	Catenin alpha-1	CTNA1_HUMAN	934607	1001680	833548	1197470	1099800	944857	1045720	1575530	1048310	9681522	P35221	P26232;P35221
H2AC21	Histone H2A type 2-B	H2A2B_HUMAN	3000680	2556100	723619	122432	1596480	NaN	356264	746823	566392	9668790	Q8IUE6	P16104;Q8IUE6;Q96QV6
THBS4	Thrombospondin-4	TSP4_HUMAN	1050730	981725	1329820	1082610	994792	765092	1139520	1212100	1084200	9640589	P35443	P35443;P49747
PZP	Pregnancy zone protein	PZP_HUMAN	766125	639193	3405940	1169320	1239940	296218	654239	635602	636516	9443093	P20742	P20742
DCD	Dermcidin	DCD_HUMAN	959933	321792	1700270	1162330	1059250	1409850	1039530	601319	1157270	9411544	P81605	P81605
CDC42	Cell division control protein 42 homolog	CDC42_HUMAN	854913	1644840	1229130	1053760	473038	1274640	1012210	906465	875784	9324780	P60953	P60953
TUBB1	Tubulin beta-1 chain	TBB1_HUMAN	1063380	812125	1581700	1157840	1186770	745387	1047560	758368	971556	9324686	Q9H4B7	Q9H4B7
SRSF3	Serine/arginine-rich splicing factor 3	SRSF3_HUMAN	1118840	1480190	861707	816745	1238810	889656	796344	1330090	705959	9238341	P84103	P84103
PFKP	ATP-dependent 6-phosphofructokinase, platelet type	PFKAP_HUMAN	1009670	1651220	780843	828318	1208640	802331	832130	1321160	739910	9174222	Q01813	Q01813
CFL1	Cofilin-1	COF1_HUMAN	1386160	962786	524014	1385860	777616	644967	990423	1206280	1270350	9148456	P23528	P23528;Q9Y281
EIF4A1	Eukaryotic initiation factor 4A-I	IF4A1_HUMAN	955761	1403530	969354	1100210	1000630	770418	785138	1146220	855225	8986486	P60842	P60842;Q14240
ATP5MF	ATP synthase subunit f, mitochondrial	ATPK_HUMAN	1773530	1183850	1295240	588898	1244960	NaN	717974	1334060	832529	8971041	P56134	P56134
SNRPE	Small nuclear ribonucleoprotein E	RUXE_HUMAN	911229	1379860	999254	576632	703620	1835760	703036	742920	1061740	8914051	P62304	P62304
VCP	Transitional endoplasmic reticulum ATPase	TERA_HUMAN	855845	870760	1020820	998864	987810	896766	1025320	992660	1230310	8879155	P55072	P55072
CCT2	T-complex protein 1 subunit beta	TCPB_HUMAN	856181	747078	686292	1218830	1223280	1262630	742598	1061120	1003960	8801969	P78371	P78371
SRP9	Signal recognition particle 9 kDa protein	SRP09_HUMAN	762579	1078700	382566	1028230	1142780	875240	969315	1304340	1211890	8755640	P49458	P49458
LDHA	L-lactate dehydrogenase A chain	LDHA_HUMAN	990515	661821	442002	1262460	911409	912707	1043320	1137040	1124270	8485544	P00338	P00338
HSPD1	60 kDa heat shock protein, mitochondrial	CH60_HUMAN	879593	881185	945744	921899	894951	889636	940176	969078	1131430	8453692	P10809	P10809
DDX3X	ATP-dependent RNA helicase DDX3X	DDX3X_HUMAN	1039360	1323500	844558	871812	898522	642842	987178	871378	967384	8446534	O00571	O00571;O15523
PFN1	Profilin-1	PROF1_HUMAN	974332	852232	776043	1162180	940861	738208	820227	1092890	1020180	8377153	P07737	P07737
TUBGCP3	Gamma-tubulin complex component 3	GCP3_HUMAN	944360	742655	1400070	1092310	588318	838666	909454	873569	939424	8328826	Q96CW5	Q96CW5
NEDD1	Protein NEDD1	NEDD1_HUMAN	885986	927832	1270150	987571	869033	836983	921330	853525	719637	8272047	Q8NHV4	Q8NHV4
GTF2I	General transcription factor II-I	GTF2I_HUMAN	873022	1047690	804031	1057430	890638	648460	902950	1137630	844362	8206213	P78347	P78347
ILF2	Interleukin enhancer-binding factor 2	ILF2_HUMAN	981370	1175940	794589	903380	915822	515476	1110790	979267	761319	8137953	Q12905	Q12905
HSPA1A;HSPA1B	Heat shock 70 kDa protein 1A	HS71A_HUMAN;HS71B_HUMAN	818072	653227	953763	867696	1051950	1243510	912309	652002	959565	8112094	P0DMV8;P0DMV9	P0DMV8;P0DMV9;P34931
RAC2	Ras-related C3 botulinum toxin substrate 2	RAC2_HUMAN	916550	1022510	696657	818292	971274	953128	723260	1165260	821782	8088713	P15153	P15153;P60763;P63000
DLST	Dihydrolipoyllysine-residue succinyltransferase component of 2-oxoglutarate dehydrogenase complex, mitochondrial	ODO2_HUMAN	823959	652908	919627	1038270	903545	979701	1013830	876508	859339	8067687	P36957	P36957
DYNC1H1	Cytoplasmic dynein 1 heavy chain 1	DYHC1_HUMAN	780229	785124	833087	911774	930944	996595	1014550	905900	846369	8004572	Q14204	Q14204
RPS21	Small ribosomal subunit protein eS21	RS21_HUMAN	1007850	647485	459856	1178640	1237110	1094650	623609	889460	811279	7949939	P63220	P63220
CRIP2	Cysteine-rich protein 2	CRIP2_HUMAN	1099700	1276090	696104	841419	871153	589828	819862	840227	862645	7897028	P52943	P52943
ITGA5	Integrin alpha-5	ITA5_HUMAN	809055	1166100	1270780	NaN	1082000	1463430	924553	1178750	NaN	7894668	P08648	P08648
CAPZA2	F-actin-capping protein subunit alpha-2	CAZA2_HUMAN	1118490	662485	734549	968213	1032990	689311	852772	673067	1152270	7884147	P47755	P47755;P52907
TFG	Protein TFG	TFG_HUMAN	464971	778822	569471	751007	967524	634479	2502790	585042	609978	7864084	Q92734	Q92734
IGLV1-40;IGLV1-44;IGLV1-47;IGLV2-11;IGLV2-18;IGLV2-8	Immunoglobulin lambda variable 2-18	LV140_HUMAN;LV144_HUMAN;LV147_HUMAN;LV208_HUMAN;LV211_HUMAN;LV218_HUMAN	962567	624265	1002920	876406	769187	900290	974863	862382	859731	7832611	A0A075B6J9;P01699;P01700;P01703;P01706;P01709	P01699;P01700;P01706;P01709;P01703;A0A075B6J9;P0DOX8
TUBGCP2	Gamma-tubulin complex component 2	GCP2_HUMAN	802871	795623	1332060	1019810	626095	635995	773381	832188	1010490	7828513	Q9BSJ2	Q9BSJ2
IQGAP1	Ras GTPase-activating-like protein IQGAP1	IQGA1_HUMAN	709590	1296070	754384	852908	880279	860213	872423	808894	784307	7819068	P46940	P46940
H2BC11;H2BC17;H2BC21;H2BC26;H2BC3	Histone H2B type 1-J	H2B1B_HUMAN;H2B1J_HUMAN;H2B1O_HUMAN;H2B2E_HUMAN;H2B3B_HUMAN	2001690	2905360	571944	NaN	904911	NaN	151840	547443	729713	7812901	P06899;P23527;P33778;Q16778;Q8N257	P06899;P23527;P33778;Q16778;Q6DN03;Q6DRA6;Q8N257
SRP14	Signal recognition particle 14 kDa protein	SRP14_HUMAN	627321	755945	444806	747739	906610	1273910	791748	873846	1372630	7794555	P37108	P37108
SYNCRIP	Heterogeneous nuclear ribonucleoprotein Q	HNRPQ_HUMAN	920609	1240570	692409	684608	723243	725057	916628	931567	928771	7763462	O60506	O60506
SFPQ	Splicing factor, proline- and glutamine-rich	SFPQ_HUMAN	1246690	1516610	628689	647027	797601	465442	787935	855236	817515	7762745	P23246	P23246
IGF2BP3	Insulin-like growth factor 2 mRNA-binding protein 3	IF2B3_HUMAN	871722	947897	757020	896611	896494	538144	1026010	985581	825648	7745127	O00425	O00425
CLIC1	Chloride intracellular channel protein 1	CLIC1_HUMAN	997753	713928	637628	1113470	881447	731111	716353	925370	990099	7707159	O00299	O00299
ARF4	ADP-ribosylation factor 4	ARF4_HUMAN	778345	1281120	838061	544739	1228700	702578	581398	1079330	647967	7682238	P18085	P18085
GSN	Gelsolin	GELS_HUMAN	853688	689830	1046650	950953	804213	825887	846627	724494	916103	7658445	P06396	P06396
TUBG1	Tubulin gamma-1 chain	TBG1_HUMAN	852597	581080	1079770	901022	759023	934269	834274	735608	935558	7613201	P23258	P23258;Q9NRH3
ATP5PO	ATP synthase subunit O, mitochondrial	ATPO_HUMAN	1710920	1849020	909327	381069	550217	472598	485162	840923	346495	7545731	P48047	P48047
RHOC	Rho-related GTP-binding protein RhoC	RHOC_HUMAN	886371	928674	600860	912049	1037270	859147	531965	944518	813939	7514793	P08134	P08134;P61586;P62745
SRRM2	Serine/arginine repetitive matrix protein 2	SRRM2_HUMAN	1101250	782663	557434	545997	632197	700789	981058	832283	1355530	7489201	Q9UQ35	Q9UQ35
EIF3A	Eukaryotic translation initiation factor 3 subunit A	EIF3A_HUMAN	815998	910313	999895	719952	936395	679409	641606	862088	822878	7388534	Q14152	Q14152
SRSF7	Serine/arginine-rich splicing factor 7	SRSF7_HUMAN	1158770	884981	1289570	669145	749605	408843	733221	957406	488510	7340051	Q16629	Q16629
PDIA6	Protein disulfide-isomerase A6	PDIA6_HUMAN	829253	644477	1198540	808319	597763	632943	686119	749689	1180510	7327613	Q15084	Q15084
IGF2BP2	Insulin-like growth factor 2 mRNA-binding protein 2	IF2B2_HUMAN	569403	596162	1405600	665106	795519	845896	860490	816137	771683	7325996	Q9Y6M1	Q9Y6M1
TOP1	DNA topoisomerase 1	TOP1_HUMAN	631389	680822	591011	968295	862777	957660	941736	742214	938801	7314705	P11387	P11387;Q969P6
TLN1	Talin-1	TLN1_HUMAN	778931	693167	945567	885208	797148	776635	751057	760656	824067	7212436	Q9Y490	Q9Y490
ARF1;ARF3	ADP-ribosylation factor 3	ARF1_HUMAN;ARF3_HUMAN	843338	934959	729588	835032	710116	831254	695417	830523	728140	7138367	P61204;P84077	P61204;P84077
SERPINH1	Serpin H1	SERPH_HUMAN	772876	578712	377951	723504	641999	1168320	694163	781326	1375900	7114751	P50454	P50454
SERPINF1	Pigment epithelium-derived factor	PEDF_HUMAN	579594	522728	1082980	792579	708402	1026560	826705	726084	811083	7076715	P36955	P36955
NONO	Non-POU domain-containing octamer-binding protein	NONO_HUMAN	1133510	1550880	662022	574736	595397	202878	793029	770159	793302	7075913	Q15233	Q15233
RPSA	Small ribosomal subunit protein uS2	RSSA_HUMAN	879531	559586	540392	800608	704930	613034	873096	850342	1118810	6940329	P08865	P08865;A0A8I5KQE6
H3-7	Histone H3-7	H37_HUMAN	1607860	1839510	398586	NaN	1275300	309676	135874	497153	870389	6934348	Q5TEC6	Q5TEC6
AHCY	Adenosylhomocysteinase	SAHH_HUMAN	835903	805115	851881	787197	605183	572597	818206	747644	763263	6786989	P23526	P23526
HSPG2	Basement membrane-specific heparan sulfate proteoglycan core protein	PGBM_HUMAN	471842	1619420	511695	311249	1076630	250432	423187	1711710	361321	6737486	P98160	P98160
CNBP	CCHC-type zinc finger nucleic acid binding protein	CNBP_HUMAN	1165500	1075910	1236800	660039	NaN	NaN	1179300	737820	594997	6650366	P62633	P62633
PRDX1	Peroxiredoxin-1	PRDX1_HUMAN	905647	433563	689218	898961	697615	551153	754928	723562	961687	6616334	Q06830	P32119;Q06830
RPS12	Small ribosomal subunit protein eS12	RS12_HUMAN	605337	778220	781000	697845	600859	537287	882737	1089670	631738	6604693	P25398	P25398
DST	Dystonin	DYST_HUMAN	351683	NaN	529156	1074850	1158770	2127360	346380	219979	786799	6594977	Q03001	Q03001
GANAB	Neutral alpha-glucosidase AB	GANAB_HUMAN	525842	723714	259553	978164	807713	1022960	604555	691209	946938	6560648	Q14697	Q14697
ADPRS	ADP-ribosylhydrolase ARH3	ADPRS_HUMAN	709847	219047	267506	794033	995805	1476600	608517	568040	882856	6522251	Q9NX46	Q9NX46
RAP1B	Ras-related protein Rap-1b	RAP1B_HUMAN	668814	1091000	697320	717320	284770	837676	426268	693046	1092920	6509134	P61224	P61224;A6NIZ1
SLC25A5	ADP/ATP translocase 2	ADT2_HUMAN	1049790	828134	499234	434951	805942	482522	599945	1069030	659464	6429012	P05141	P05141
VASP	Vasodilator-stimulated phosphoprotein	VASP_HUMAN	680580	495948	705818	977962	644461	717537	936217	693780	573893	6426196	P50552	P50552
FAR2	Fatty acyl-CoA reductase 2	FACR2_HUMAN	470453	455523	648569	230446	462303	1497790	517331	1222210	901994	6406619	Q96K12	Q96K12
YWHAQ	14-3-3 protein theta	1433T_HUMAN	633237	924072	431252	604595	997050	666826	494699	1115700	486348	6353779	P27348	P27348
PCMT1	Protein-L-isoaspartate(D-aspartate) O-methyltransferase	PIMT_HUMAN	865173	618377	817137	1038590	695834	NaN	747057	889318	679400	6350886	P22061	P22061
PGK1	Phosphoglycerate kinase 1	PGK1_HUMAN	726964	534824	912302	992716	619283	464631	688642	796004	613094	6348460	P00558	P00558
TCP1	T-complex protein 1 subunit alpha	TCPA_HUMAN	669547	680407	763192	700519	697967	678934	589967	867659	680849	6329041	P17987	P17987
CRELD1	Protein disulfide isomerase CRELD1	CREL1_HUMAN	670753	559778	1000590	738440	601935	701377	751195	585915	696998	6306981	Q96HD1	Q96HD1
TRA2B	Transformer-2 protein homolog beta	TRA2B_HUMAN	308062	1374410	454891	156287	2287160	NaN	159436	967693	477572	6185511	P62995	P62995
RBM3	RNA-binding protein 3	RBM3_HUMAN	902293	836707	310596	704844	1190220	313635	549735	590679	774232	6172941	P98179	P98179
FHL3	Four and a half LIM domains protein 3	FHL3_HUMAN	981554	698362	1036240	633764	359424	337128	793586	636523	669375	6145956	Q13643	Q13643
TMEM33	Transmembrane protein 33	TMM33_HUMAN	607021	569300	516606	NaN	953321	266382	226446	1660770	1342740	6142586	P57088	P57088
RRBP1	Ribosome-binding protein 1	RRBP1_HUMAN	558320	659473	602648	720980	600759	658885	887423	775121	663926	6127535	Q9P2E9	Q9P2E9
YBX3	Y-box-binding protein 3	YBOX3_HUMAN	729760	842917	481793	672374	616921	484328	863432	863526	523392	6078443	P16989	P16989
EEF1G	Elongation factor 1-gamma	EF1G_HUMAN	562701	642599	609316	719825	677687	437969	687007	711588	1020580	6069272	P26641	P26641
SEPTIN9	Septin-9	SEPT9_HUMAN	618375	375507	853615	647282	798230	NaN	793265	753803	1200980	6041057	Q9UHD8	Q9UHD8
IMMT	MICOS complex subunit MIC60	MIC60_HUMAN	742169	583270	654990	760548	784759	571542	718858	664178	513829	5994143	Q16891	Q16891
HRNR	Hornerin	HORN_HUMAN	439560	326705	513329	586039	1398350	1451250	433045	287512	529335	5965125	Q86YZ3	Q86YZ3
RARS1	Arginine--tRNA ligase, cytoplasmic	SYRC_HUMAN	502675	759246	453287	637892	782481	777916	675917	703842	650093	5943349	P54136	P54136
TPP1	Tripeptidyl-peptidase 1	TPP1_HUMAN	629226	910156	927495	398204	624584	NaN	584102	776071	1089010	5938848	O14773	O14773
EIF2S3	Eukaryotic translation initiation factor 2 subunit 3	IF2G_HUMAN	731982	663768	535990	718593	341787	846499	654231	671079	769044	5932973	P41091	P41091
PDIA3	Protein disulfide-isomerase A3	PDIA3_HUMAN	695906	452296	437423	624951	583479	624369	712151	843418	957471	5931464	P30101	P30101
LMNB1	Lamin-B1	LMNB1_HUMAN	738127	659537	680446	661150	488759	604742	650176	563087	845707	5891731	P20700	P20700
HLA-A	HLA class I histocompatibility antigen, A alpha chain	HLAA_HUMAN	738709	448422	254017	599179	939717	818426	312319	743833	994094	5848716	P04439	P01889;P01893;P04439;P13747;P17693
LYPLA1	Acyl-protein thioesterase 1	LYPA1_HUMAN	NaN	735323	1504660	1563460	NaN	NaN	1357730	638683	NaN	5799856	O75608	O75608
C9	Complement component C9	CO9_HUMAN	482170	531435	1012280	768957	660120	680830	465920	569532	619621	5790865	P02748	P02748
HNRNPC	Heterogeneous nuclear ribonucleoproteins C1/C2	HNRPC_HUMAN	1069540	1291650	442740	287632	769195	392487	410264	434913	690028	5788449	P07910	P07910
PCBP1	Poly(rC)-binding protein 1	PCBP1_HUMAN	667407	555368	398118	797411	752119	423348	601421	784847	797651	5777690	Q15365	Q15365
SERBP1	SERPINE1 mRNA-binding protein 1	SERB1_HUMAN	711337	837982	408799	492514	646337	536033	747025	931757	450927	5762711	Q8NC51	Q8NC51
XRCC5	X-ray repair cross-complementing protein 5	XRCC5_HUMAN	558758	735820	466195	597141	633953	515377	737385	757227	725515	5727371	P13010	P13010
H2AZ1;H2AZ2	Histone H2A.Z	H2AV_HUMAN;H2AZ_HUMAN	1847870	1445590	340026	169190	548677	NaN	299672	420414	648343	5719782	P0C0S5;Q71UI9	P0C0S5;Q71UI9
ANXA1	Annexin A1	ANXA1_HUMAN	650670	424259	336230	922430	802770	494402	592760	758364	733326	5715211	P04083	P04083
U2AF1	Splicing factor U2AF 35 kDa subunit	U2AF1_HUMAN	728996	658326	986709	511435	223886	811358	619924	390828	765207	5696669	Q01081	Q01081
KRT73	Keratin, type II cytoskeletal 73	K2C73_HUMAN	1199970	315989	1767460	170472	NaN	NaN	486187	906510	840676	5687264	Q86Y46	P19013;Q86Y46
APOC3	Apolipoprotein C-III	APOC3_HUMAN	1193710	412895	461024	766688	401409	248410	649096	859282	631104	5623618	P02656	P02656
IFI16	Gamma-interferon-inducible protein 16	IF16_HUMAN	727583	901935	474374	658558	488400	560343	845398	403495	562029	5622115	Q16666	Q16666
IARS1	Isoleucine--tRNA ligase, cytoplasmic	SYIC_HUMAN	648536	521940	526024	706823	572802	484207	743070	801743	602808	5607953	P41252	P41252
EEF1D	Elongation factor 1-delta	EF1D_HUMAN	631134	445300	493349	648806	855657	657137	538712	690913	624507	5585515	P29692	P29692
TUBA3C;TUBA3D;TUBA3E	Tubulin alpha-3C chain	TBA3C_HUMAN;TBA3D_HUMAN;TBA3E_HUMAN	948299	924900	248501	692483	345086	155717	299073	1690030	250518	5554607	P0DPH7;P0DPH8;Q6PEY2	P0DPH7;P0DPH8;Q6PEY2;Q71U36
ITIH3	Inter-alpha-trypsin inhibitor heavy chain H3	ITIH3_HUMAN	661087	492165	615515	843884	471124	686585	637921	603070	499913	5511264	Q06033	Q06033
MBOAT7	Lysophospholipid acyltransferase 7	MBOA7_HUMAN	607428	1260610	558252	NaN	964362	306127	524858	1288370	NaN	5510007	Q96N66	Q96N66
MGST3	Glutathione S-transferase 3, mitochondrial	MGST3_HUMAN	711026	1090710	951960	224499	501221	332489	520577	469925	633553	5435960	O14880	O14880
FKBP1A	Peptidyl-prolyl cis-trans isomerase FKBP1A	FKB1A_HUMAN	987428	918937	397222	841266	579460	NaN	685635	612724	408143	5430815	P62942	P62942
RPN1	Dolichyl-diphosphooligosaccharide--protein glycosyltransferase subunit 1	RPN1_HUMAN	483182	789816	460774	554065	623232	566537	576436	734198	636064	5424304	P04843	P04843
VAT1	Synaptic vesicle membrane protein VAT-1 homolog	VAT1_HUMAN	530781	688379	464824	446290	737831	716619	439050	825170	543468	5392412	Q99536	Q99536
QARS1	Glutamine--tRNA ligase	SYQ_HUMAN	488091	641318	452905	628548	635451	544752	686097	677095	608623	5362880	P47897	P47897
CCT3	T-complex protein 1 subunit gamma	TCPG_HUMAN	480799	567166	673070	545247	507556	625427	515662	550009	866147	5331083	P49368	P49368
YWHAG	14-3-3 protein gamma	1433G_HUMAN	731474	475066	469453	914738	664771	366430	522679	704770	480830	5330211	P61981	P61981
CCAR2	Cell cycle and apoptosis regulator protein 2	CCAR2_HUMAN	595436	632548	145688	862833	958151	329254	629442	660619	494991	5308962	Q8N163	Q8N163
SUN2	SUN domain-containing protein 2	SUN2_HUMAN	700692	652243	731317	586853	439767	315491	643143	691723	540068	5301297	Q9UH99	Q9UH99
HBE1;HBG1;HBG2	Hemoglobin subunit epsilon	HBE_HUMAN;HBG1_HUMAN;HBG2_HUMAN	758578	300374	749344	593809	836568	1033270	498265	501874	NaN	5272082	P02100;P69891;P69892	P02100;P69891;P69892
CAD	CAD protein	PYR1_HUMAN	569959	569029	631974	610967	667993	549142	570521	627317	472535	5269437	P27708	P27708
KRT85	Keratin, type II cuticular Hb5	KRT85_HUMAN	NaN	94551	525024	NaN	389830	1047060	1674270	916410	616884	5264029	P78386	O43790;P78385;P78386;Q14533;Q9NSB2;Q9NSB4
SREK1	Splicing regulatory glutamine/lysine-rich protein 1	SREK1_HUMAN	720767	755909	766746	1008600	704931	NaN	821465	467021	NaN	5245439	Q8WXA9	Q8WXA9
RPL38	Large ribosomal subunit protein eL38	RL38_HUMAN	769046	670754	449530	389325	659453	762690	430478	598642	511381	5241299	P63173	P63173
SNRPD3	Small nuclear ribonucleoprotein Sm D3	SMD3_HUMAN	772934	1042620	390061	490183	531254	295920	585996	599465	529558	5237991	P62318	P62318
CDK17	Cyclin-dependent kinase 17	CDK17_HUMAN	586410	893123	530971	580241	623044	472387	530800	565366	404926	5187268	Q00537	Q00537
PARP4	Protein mono-ADP-ribosyltransferase PARP4	PARP4_HUMAN	629168	669047	583066	555605	539548	590059	598920	447851	547214	5160478	Q9UKK3	Q9UKK3
RAB15	Ras-related protein Rab-15	RAB15_HUMAN	1792350	NaN	NaN	NaN	3326430	NaN	NaN	NaN	NaN	5118780	P59190	P59190
NDUFS1	NADH-ubiquinone oxidoreductase 75 kDa subunit, mitochondrial	NDUS1_HUMAN	740728	477887	974737	NaN	273875	269952	1715060	660968	NaN	5113207	P28331	P28331
TGFBR3	Transforming growth factor beta receptor type 3	TGBR3_HUMAN	NaN	1784260	NaN	NaN	1893480	NaN	NaN	1429720	NaN	5107460	Q03167	Q03167
MDH2	Malate dehydrogenase, mitochondrial	MDHM_HUMAN	558584	444948	630092	504998	718177	351025	528758	447298	919418	5103298	P40926	P40926
EXOC2	Exocyst complex component 2	EXOC2_HUMAN	191826	169360	830558	NaN	242219	2837420	260450	360459	208583	5100875	Q96KP1	Q96KP1
EMD	Emerin	EMD_HUMAN	791233	742063	552875	485215	483003	497436	437103	570341	499174	5058443	P50402	P50402
CDSN	Corneodesmosin	CDSN_HUMAN	1350490	NaN	767515	NaN	421822	NaN	1036380	867254	612048	5055509	Q15517	Q15517
NBAS	NBAS subunit of NRZ tethering complex	NBAS_HUMAN	593002	630098	631862	564241	512923	546914	434186	705674	433086	5051986	A2RRP1	A2RRP1
SREK1IP1	Protein SREK1IP1	SR1IP_HUMAN	599671	283270	461901	702549	513952	550022	670685	439528	779372	5000950	Q8N9Q2	Q8N9Q2
DPM1	Dolichol-phosphate mannosyltransferase subunit 1	DPM1_HUMAN	835277	603731	613305	275134	1000630	NaN	421582	581113	660950	4991722	O60762	O60762
CTSD	Cathepsin D	CATD_HUMAN	832240	219500	537417	604629	718943	822727	504417	391713	325189	4956775	P07339	P07339
NAP1L1	Nucleosome assembly protein 1-like 1	NP1L1_HUMAN	456147	1002950	510166	529691	733401	NaN	511538	712954	495735	4952582	P55209	P55209
ACTN1	Alpha-actinin-1	ACTN1_HUMAN	624531	1045630	659230	473943	610923	175948	382971	528560	414337	4916073	P12814	O43707;P12814
HSP90B1	Endoplasmin	ENPL_HUMAN	537344	518635	485506	634746	601309	375240	478368	691068	590755	4912971	P14625	P14625
XPNPEP3	Xaa-Pro aminopeptidase 3	XPP3_HUMAN	760503	357702	NaN	702193	468450	369840	650608	882349	721004	4912649	Q9NQH7	Q9NQH7
XRCC6	X-ray repair cross-complementing protein 6	XRCC6_HUMAN	461649	596108	476962	482159	644220	512815	563421	637407	486692	4861433	P12956	P12956
CSRP1	Cysteine and glycine-rich protein 1	CSRP1_HUMAN	750090	379342	375596	526177	607077	560127	535746	569420	534224	4837799	P21291	P21291
HDAC2	Histone deacetylase 2	HDAC2_HUMAN	451592	637972	398154	532408	666004	550155	520988	425460	618960	4801693	Q92769	Q13547;Q92769
LASP1	LIM and SH3 domain protein 1	LASP1_HUMAN	816705	529550	NaN	848217	450000	NaN	904707	689191	562410	4800780	Q14847	Q14847
HSP90AA1	Heat shock protein HSP 90-alpha	HS90A_HUMAN	532056	463238	398500	617187	518695	542363	574236	541639	602986	4790900	P07900	P07900
CP	Ceruloplasmin	CERU_HUMAN	504646	537527	698498	640723	181356	459424	410456	431239	902257	4766126	P00450	P00450
DOCK9	Dedicator of cytokinesis protein 9	DOCK9_HUMAN	605925	654067	752352	365414	1051890	NaN	493043	363255	473199	4759145	Q9BZ29	Q5JSL3;Q9BZ29
EHD2	EH domain-containing protein 2	EHD2_HUMAN	495091	1025980	440344	442672	433070	344243	482785	569894	521921	4756000	Q9NZN4	Q9NZN4
ATAD3A	ATPase family AAA domain-containing protein 3A	ATD3A_HUMAN	526763	589506	579813	477112	548497	391000	493660	731118	407816	4745285	Q9NVI7	Q5T9A4;Q9NVI7
GOLGA5	Golgin subfamily A member 5	GOGA5_HUMAN	549122	453802	688979	525188	444131	519911	541031	512829	480617	4715610	Q8TBA6	Q8TBA6
PPIB	Peptidyl-prolyl cis-trans isomerase B	PPIB_HUMAN	807525	1389220	500163	291486	360122	330588	210641	475599	345630	4710974	P23284	P23284
C19orf25	UPF0449 protein C19orf25	CS025_HUMAN	314992	574818	536474	306331	642560	1151230	297020	388248	477192	4688865	Q9UFG5	Q9UFG5
RASIP1	Ras-interacting protein 1	RAIN_HUMAN	399995	777454	540735	435076	405398	436613	531640	527963	611140	4666014	Q5U651	Q5U651
KHDRBS1	KH domain-containing, RNA-binding, signal transduction-associated protein 1	KHDR1_HUMAN	513509	788877	445106	237973	564319	797534	407321	427826	459891	4642356	Q07666	Q07666
TPI1	Triosephosphate isomerase	TPIS_HUMAN	754987	316798	137590	586693	733138	653322	430793	568161	442895	4624377	P60174	P60174
FKBP11	Peptidyl-prolyl cis-trans isomerase FKBP11	FKB11_HUMAN	653706	347319	558244	675726	420540	418137	529043	455470	555807	4613992	Q9NYL4	Q9NYL4
DARS1	Aspartate--tRNA ligase, cytoplasmic	SYDC_HUMAN	473198	460585	407712	532425	574019	328924	629686	738501	467585	4612635	P14868	P14868
EIF2S1	Eukaryotic translation initiation factor 2 subunit 1	IF2A_HUMAN	492838	626202	366612	537744	396930	485960	512765	643303	536254	4598608	P05198	P05198
AP2M1	AP-2 complex subunit mu	AP2M1_HUMAN	498470	792199	532587	395491	303240	521787	534175	536011	453544	4567504	Q96CW1	Q96CW1
G6PD	Glucose-6-phosphate 1-dehydrogenase	G6PD_HUMAN	556402	532745	406406	519193	392709	NaN	563507	487860	1080910	4539732	P11413	P11413
LAMB3	Laminin subunit beta-3	LAMB3_HUMAN	240327	327903	737900	221717	514659	967195	229813	405215	875151	4519880	Q13751	Q13751
SPTBN1	Spectrin beta chain, non-erythrocytic 1	SPTB2_HUMAN	580333	471224	467901	499845	573919	403410	548546	450629	495590	4491397	Q01082	Q01082
MZT2B	Mitotic-spindle organizing protein 2B	MZT2B_HUMAN	524863	459581	864132	657786	465687	248853	548199	619953	92596.7	4.48165e+06	Q6NZ67	Q6NZ67
DSP	Desmoplakin	DESP_HUMAN	1328050	275553	626470	271973	342953	418059	559318	419584	220828	4462788	P15924	P15924
LUC7L3	Luc7-like protein 3	LC7L3_HUMAN	637137	560505	540417	509570	378077	382912	535109	488168	416883	4448778	O95232	O95232
USO1	General vesicular transport factor p115	USO1_HUMAN	443536	770771	402953	424167	660636	355640	355286	632502	367555	4413046	O60763	O60763
JUP	Junction plakoglobin	PLAK_HUMAN	1135450	166971	625142	301479	343707	476495	632015	475729	213418	4370406	P14923	P14923
G3BP1	Ras GTPase-activating protein-binding protein 1	G3BP1_HUMAN	374434	421081	493817	369578	437911	543803	545109	547281	627815	4360829	Q13283	Q13283;Q9UN86
SEC31A	Protein transport protein Sec31A	SC31A_HUMAN	602509	434612	751543	565339	356581	NaN	529666	545801	571484	4357535	O94979	O94979
ACOT9	Acyl-coenzyme A thioesterase 9, mitochondrial	ACOT9_HUMAN	520605	488116	607996	422367	442238	293691	477854	536336	562541	4351744	Q9Y305	Q9Y305
AP2B1	AP-2 complex subunit beta	AP2B1_HUMAN	511961	577729	626027	557594	392171	318177	468438	633748	235309	4321154	P63010	P63010;Q10567
SQOR	Sulfide:quinone oxidoreductase, mitochondrial	SQOR_HUMAN	699592	619733	468126	547472	375603	332946	402685	527233	332972	4306362	Q9Y6N5	Q9Y6N5
HNRNPF	Heterogeneous nuclear ribonucleoprotein F	HNRPF_HUMAN	514791	495384	474332	566239	484309	287832	517804	507139	429482	4277312	P52597	P52597
KARS1	Lysine--tRNA ligase	SYK_HUMAN	351688	399857	332637	548600	549943	411004	598183	461230	613735	4266877	Q15046	Q15046
TMPO	Lamina-associated polypeptide 2, isoforms beta/gamma	LAP2B_HUMAN	656867	701452	295011	294778	356423	535309	434830	480585	510829	4266084	P42167	P42167
RUVBL2	RuvB-like 2	RUVB2_HUMAN	459840	418798	627767	516352	444411	498640	397628	337128	563282	4263846	Q9Y230	Q9Y230
PML	Protein PML	PML_HUMAN	617180	750403	584564	446646	372111	120147	440175	482093	408635	4221954	P29590	P29590
DDOST	Dolichyl-diphosphooligosaccharide--protein glycosyltransferase 48 kDa subunit	OST48_HUMAN	435797	531457	446325	504733	569975	483047	442669	478042	328510	4220555	P39656	P39656
U2AF2	Splicing factor U2AF 65 kDa subunit	U2AF2_HUMAN	615346	432993	551605	505387	340983	358193	479559	494895	422894	4201855	P26368	P26368
BANF1	Barrier-to-autointegration factor	BAF_HUMAN	1809410	857658	119787	NaN	522065	NaN	NaN	204127	670184	4183231	O75531	O75531
H1-10	Histone H1.10	H1X_HUMAN	93333.6	580165	NaN	540107	817344	601291	459982	490526	600136	4.18288e+06	Q92522	Q92522
NME2	Nucleoside diphosphate kinase B	NDKB_HUMAN	653893	472652	235036	604920	503547	215402	404682	604205	486319	4180656	P22392	P22392;O60361
DNAJC10	DnaJ homolog subfamily C member 10	DJC10_HUMAN	652133	483842	727583	389820	403670	451748	348918	262383	457845	4177942	Q8IXB1	Q8IXB1
DPYSL2	Dihydropyrimidinase-related protein 2	DPYL2_HUMAN	550355	284623	368740	614450	339527	562349	515868	448511	484940	4169363	Q16555	Q16555
FABP5	Fatty acid-binding protein 5	FABP5_HUMAN	738409	41373.4	945951	288889	221836	217524	861869	398617	426656	4.14112e+06	Q01469	Q01469;A8MUU1
DSC1	Desmocollin-1	DSC1_HUMAN	1502200	223964	671768	289354	368190	NaN	564238	513054	NaN	4132768	Q08554	Q08554
THRAP3	Thyroid hormone receptor-associated protein 3	TR150_HUMAN	510268	616173	479482	274932	426643	537397	380075	395302	491895	4112167	Q9Y2W1	Q9Y2W1
P4HB	Protein disulfide-isomerase	PDIA1_HUMAN	424666	288355	242390	557921	469779	740798	404157	505439	469778	4103283	P07237	P07237
YWHAH	14-3-3 protein eta	1433F_HUMAN	440106	410160	463601	557760	407950	404972	508101	495826	414183	4102659	Q04917	Q04917
RTRAF	RNA transcription, translation and transport factor protein	RTRAF_HUMAN	495134	690459	381834	274579	315875	587864	404547	424865	513040	4088197	Q9Y224	Q9Y224
ZNF207	BUB3-interacting and GLEBS motif-containing protein ZNF207	ZN207_HUMAN	557232	461274	332533	724069	NaN	NaN	547521	463558	986410	4072597	O43670	O43670
RBBP7	Histone-binding protein RBBP7	RBBP7_HUMAN	306186	516945	372922	496059	564454	499022	478797	476269	358011	4068665	Q16576	Q09028;Q16576
SEC61B	Protein transport protein Sec61 subunit beta	SC61B_HUMAN	395439	790116	434240	300959	403771	333883	351658	604219	453525	4067810	P60468	P60468
SIPA1	Signal-induced proliferation-associated protein 1	SIPA1_HUMAN	425197	552082	390275	455384	448943	NaN	487831	448176	838838	4046726	Q96FS4	Q96FS4
RER1	Protein RER1	RER1_HUMAN	587459	699206	531420	309843	552294	NaN	382497	701979	278127	4042825	O15258	O15258
TRIOBP	TRIO and F-actin-binding protein	TARA_HUMAN	490880	327515	468473	432488	455834	459645	516980	447802	439964	4039581	Q9H2D6	Q9H2D6
GNAI2	Guanine nucleotide-binding protein G(i) subunit alpha-2	GNAI2_HUMAN	326582	921867	656663	252663	517133	NaN	378479	704941	266566	4024894	P04899	A8MTJ3;P04899;P08754;P11488;P19087;P63096
ACTN4	Alpha-actinin-4	ACTN4_HUMAN	537679	838893	NaN	329658	462577	NaN	615518	547247	691629	4023201	O43707	O43707
DHX9	ATP-dependent RNA helicase A	DHX9_HUMAN	579039	857266	321402	382459	577421	152695	385159	413999	349104	4018544	Q08211	Q08211
DDX1	ATP-dependent RNA helicase DDX1	DDX1_HUMAN	422858	563507	392328	358716	495776	452140	406944	424484	497438	4014191	Q92499	Q92499
SURF4	Surfeit locus protein 4	SURF4_HUMAN	424705	897798	434520	323323	601056	156477	313991	591426	264075	4007371	O15260	O15260
HNRNPA0	Heterogeneous nuclear ribonucleoprotein A0	ROA0_HUMAN	363250	586453	531815	641593	556778	NaN	510172	418474	375235	3983770	Q13151	Q13151
EIF3L	Eukaryotic translation initiation factor 3 subunit L	EIF3L_HUMAN	410206	405128	477461	320585	565555	787037	291407	394181	300582	3952142	Q9Y262	Q9Y262
CCT8	T-complex protein 1 subunit theta	TCPQ_HUMAN	492811	227974	437225	599346	423922	341346	413017	553367	453736	3942744	P50990	P50990
YWHAE	14-3-3 protein epsilon	1433E_HUMAN	396465	444574	508761	504584	530051	455966	473798	317367	295074	3926640	P62258	P62258
ACLY	ATP-citrate synthase	ACLY_HUMAN	337552	317661	569614	517533	380243	437333	422718	348052	594129	3924835	P53396	P53396
SFXN3	Sideroflexin-3	SFXN3_HUMAN	367209	688660	615763	306433	452139	274586	288295	424380	481755	3899220	Q9BWM7	Q9BWM7
CLTA	Clathrin light chain A	CLCA_HUMAN	528347	449605	NaN	513010	533287	542807	444137	467646	380611	3859450	P09496	P09496
FERMT3	Fermitin family homolog 3	URP2_HUMAN	493743	684945	621077	532010	286195	218148	341613	316906	354976	3849613	Q86UX7	Q86UX7
RAB14	Ras-related protein Rab-14	RAB14_HUMAN	518481	381093	522486	509651	534560	257671	331610	371674	395549	3822775	P61106	P61106
EIF3F	Eukaryotic translation initiation factor 3 subunit F	EIF3F_HUMAN	520877	333730	460878	374487	659200	238965	328369	570588	328555	3815649	O00303	O00303
SQSTM1	Sequestosome-1	SQSTM_HUMAN	330133	880818	325158	222889	747444	NaN	233902	927708	119921	3787973	Q13501	Q13501
DSG1	Desmoglein-1	DSG1_HUMAN	1236660	239714	712962	238202	247046	265179	425944	396724	NaN	3762431	Q02413	Q02413
MARCKS	Myristoylated alanine-rich C-kinase substrate	MARCS_HUMAN	443786	830269	370916	512938	439438	NaN	312476	423722	427463	3761008	P29966	P29966
EEF1E1	Eukaryotic translation elongation factor 1 epsilon-1	MCA3_HUMAN	378301	393481	366942	516765	461464	616656	486956	534503	NaN	3755068	O43324	O43324
RTCB	RNA-splicing ligase RtcB homolog	RTCB_HUMAN	426760	509763	408293	390171	446241	359697	479614	359083	365727	3745349	Q9Y3I0	Q9Y3I0
LUZP1	Leucine zipper protein 1	LUZP1_HUMAN	426294	461909	392375	396935	376557	302404	457963	455105	469180	3738722	Q86V48	Q86V48
CCT5	T-complex protein 1 subunit epsilon	TCPE_HUMAN	293480	519216	472017	409452	444562	390455	296146	414238	498200	3737766	P48643	P48643
AFP	Alpha-fetoprotein	FETA_HUMAN	438580	134783	381451	668500	553476	272357	421248	450280	406908	3727583	P02771	P02771
ALDH16A1	Aldehyde dehydrogenase family 16 member A1	A16A1_HUMAN	347156	316535	439725	314152	377494	587817	433924	353653	534638	3705094	Q8IZ83	Q8IZ83
PSMD6	26S proteasome non-ATPase regulatory subunit 6	PSMD6_HUMAN	218591	278506	319505	222179	347323	1412660	256426	229414	418214	3702818	Q15008	Q15008
HNRNPAB	Heterogeneous nuclear ribonucleoprotein A/B	ROAA_HUMAN	417273	459300	223308	308360	503137	367645	365448	484410	561100	3689981	Q99729	Q99729
AZGP1	Zinc-alpha-2-glycoprotein	ZA2G_HUMAN	559221	NaN	503841	302573	NaN	1755410	351903	200390	NaN	3673338	P25311	P25311
SARS1	Serine--tRNA ligase, cytoplasmic	SYSC_HUMAN	347900	458080	348421	404701	421230	577540	344580	348858	415591	3666901	P49591	P49591
ARHGEF2	Rho guanine nucleotide exchange factor 2	ARHG2_HUMAN	265631	515141	403479	442519	306138	436639	479166	480241	335033	3663987	Q92974	Q92974
ELOB	Elongin-B	ELOB_HUMAN	644360	334639	285828	544993	415960	NaN	540015	547693	339133	3652621	Q15370	Q15370
EIF5A	Eukaryotic translation initiation factor 5A-1	IF5A1_HUMAN	396896	566296	311094	273115	705637	396944	210666	406474	363756	3630878	P63241	P63241;Q9GZV4;Q6IS14
PPFIBP1	Liprin-beta-1	LIPB1_HUMAN	388936	374104	432243	402980	419412	367936	504863	455021	269281	3614776	Q86W92	Q86W92;Q8ND30
MTDH	Protein LYRIC	LYRIC_HUMAN	234968	525065	205323	403495	428422	424621	465719	451526	452597	3591736	Q86UE4	Q86UE4
HSD17B12	Very-long-chain 3-oxoacyl-CoA reductase	DHB12_HUMAN	423042	300492	261453	479177	328333	1345500	NaN	439494	NaN	3577491	Q53GQ0	Q53GQ0
MCM7	DNA replication licensing factor MCM7	MCM7_HUMAN	677572	173372	216987	620587	398259	614509	514655	232179	121614	3569734	P33993	P33993
SUB1	Activated RNA polymerase II transcriptional coactivator p15	TCP4_HUMAN	294428	926379	891762	281745	331286	NaN	NaN	533145	295120	3553865	P53999	P53999
EIF3E	Eukaryotic translation initiation factor 3 subunit E	EIF3E_HUMAN	491743	472914	443834	422456	505152	NaN	335780	613469	255019	3540367	P60228	P60228
ABCD3	ATP-binding cassette sub-family D member 3	ABCD3_HUMAN	NaN	988740	325484	NaN	837985	NaN	NaN	1020150	332887	3505246	P28288	P28288
COL6A1	Collagen alpha-1(VI) chain	CO6A1_HUMAN	261442	493172	288804	379192	535680	235402	267013	653357	376010	3490072	P12109	P12109
RASAL3	RAS protein activator like-3	RASL3_HUMAN	297944	444764	275250	330243	342203	457518	401463	358188	553013	3460586	Q86YV0	Q86YV0
SH3BGRL3	SH3 domain-binding glutamic acid-rich-like protein 3	SH3L3_HUMAN	510899	NaN	NaN	579558	672210	416189	294864	458090	519871	3451681	Q9H299	Q9H299
COPA	Coatomer subunit alpha	COPA_HUMAN	316102	625150	391327	324300	473104	225475	276720	538158	275476	3445812	P53621	P53621
RECQL	ATP-dependent DNA helicase Q1	RECQ1_HUMAN	320730	448508	423324	357924	378939	323716	391232	388765	412378	3445516	P46063	P46063
TXNDC5	Thioredoxin domain-containing protein 5	TXND5_HUMAN	489353	266112	328911	425935	558650	166871	342223	399471	463364	3440890	Q8NBS9	Q8NBS9
TPM1	Tropomyosin alpha-1 chain	TPM1_HUMAN	NaN	1150430	651549	NaN	NaN	NaN	NaN	382849	1253680	3438508	P09493	P09493
GPX3	Glutathione peroxidase 3	GPX3_HUMAN	366414	349800	518547	448237	227088	303705	393603	352397	446492	3406283	P22352	P22352
EZR	Ezrin	EZRI_HUMAN	478801	545077	348005	525583	226436	392943	270926	340352	276497	3404620	P15311	P15311
RAB1B;RAB1C	Putative Ras-related protein Rab-1C	RAB1B_HUMAN;RAB1C_HUMAN	243865	527094	NaN	219048	423390	416984	266267	579502	708546	3384696	Q92928;Q9H0U4	Q9H0U4;Q92928
ALYREF	THO complex subunit 4	THOC4_HUMAN	395223	435866	531513	226394	453103	429509	237972	380487	282408	3372475	Q86V81	Q86V81
SHMT2	Serine hydroxymethyltransferase, mitochondrial	GLYM_HUMAN	362883	346090	206999	424507	337219	475067	516374	355912	342632	3367683	P34897	P34897
F13A1	Coagulation factor XIII A chain	F13A_HUMAN	448472	379305	483745	467242	328147	386106	499383	372446	NaN	3364846	P00488	P00488
CCT4	T-complex protein 1 subunit delta	TCPD_HUMAN	294810	397989	422104	436115	433305	NaN	390900	448782	492075	3316080	P50991	P50991
FLG2	Filaggrin-2	FILA2_HUMAN	467366	162118	580341	107748	236470	194179	384192	892823	289540	3314777	Q5D862	Q5D862
AHNAK2	Protein AHNAK2	AHNK2_HUMAN	335456	312466	468290	279577	358505	420482	469426	373315	278017	3295534	Q8IVF2	Q8IVF2
IDH1	Isocitrate dehydrogenase [NADP] cytoplasmic	IDHC_HUMAN	427429	433665	348000	421468	354545	185898	333167	419255	358864	3282291	O75874	O75874
CYB5R3	NADH-cytochrome b5 reductase 3	NB5R3_HUMAN	431789	325341	338026	485192	649291	NaN	248338	350251	434455	3262683	P00387	P00387
WDR1	WD repeat-containing protein 1	WDR1_HUMAN	380318	316310	338702	424581	147870	336122	493507	392353	421521	3251284	O75083	O75083
MYBBP1A	Myb-binding protein 1A	MBB1A_HUMAN	141316	609125	159253	273761	599270	579237	264814	604303	NaN	3231079	Q9BQG0	Q9BQG0
RPN2	Dolichyl-diphosphooligosaccharide--protein glycosyltransferase subunit 2	RPN2_HUMAN	241607	463055	404964	233920	259305	348094	260725	453558	559086	3224314	P04844	P04844
SEPTIN2	Septin-2	SEPT2_HUMAN	398293	254506	359879	427627	308489	146171	471976	441260	402194	3210395	Q15019	Q15019
DHX15	ATP-dependent RNA helicase DHX15	DHX15_HUMAN	444569	733651	379522	197458	360009	NaN	330746	357828	398811	3202594	O43143	O43143;O60231;Q14562
DCTN2	Dynactin subunit 2	DCTN2_HUMAN	323445	293070	NaN	370849	591760	583167	276013	319055	429039	3186398	Q13561	Q13561
AIMP2	Aminoacyl tRNA synthase complex-interacting multifunctional protein 2	AIMP2_HUMAN	262837	587869	309497	306856	365782	153853	397555	363189	432918	3180356	Q13155	Q13155
ATP5MG	ATP synthase subunit g, mitochondrial	ATP5L_HUMAN	600760	726154	178929	357002	397882	NaN	217496	445990	235811	3160024	O75964	O75964
SNRNP200	U5 small nuclear ribonucleoprotein 200 kDa helicase	U520_HUMAN	242333	581583	366367	263749	457731	NaN	163503	437481	646489	3159236	O75643	O75643
SEPTIN7	Septin-7	SEPT7_HUMAN	318785	273039	397913	289379	353144	414939	397590	354734	350434	3149957	Q16181	Q16181;Q6ZU15
CBX3	Chromobox protein homolog 3	CBX3_HUMAN	551064	630285	164482	189379	195929	NaN	351055	489953	575646	3147793	Q13185	Q13185
NAA50	N-alpha-acetyltransferase 50	NAA50_HUMAN	NaN	512534	616357	NaN	343219	333262	501630	328391	495269	3130662	Q9GZZ1	Q9GZZ1
RRAS2	Ras-related protein R-Ras2	RRAS2_HUMAN	223937	421238	489153	264736	581498	363173	238623	396299	144246	3122903	P62070	P62070
CALM1;CALM2;CALM3	Calmodulin-1	CALM1_HUMAN;CALM2_HUMAN;CALM3_HUMAN	343354	568033	390593	267661	349592	NaN	365709	307229	513613	3105784	P0DP23;P0DP24;P0DP25	P0DP23;P0DP24;P0DP25
DDX17	Probable ATP-dependent RNA helicase DDX17	DDX17_HUMAN	279261	624727	432961	316758	335335	NaN	477902	316145	308856	3091945	Q92841	Q92841
CAPRIN1	Caprin-1	CAPR1_HUMAN	376629	355821	561599	NaN	364098	NaN	574977	542327	286743	3062194	Q14444	Q14444
RBMX	RNA-binding motif protein, X chromosome	RBMX_HUMAN	619856	904397	228787	105492	383110	152286	153485	249195	236465	3033073	P38159	P38159;Q96E39
ACTR2	Actin-related protein 2	ARP2_HUMAN	579125	561999	NaN	461465	371071	NaN	496501	557761	NaN	3027922	P61160	P61160
GNB1;GNB2;GNB4	Guanine nucleotide-binding protein G(I)/G(S)/G(T) subunit beta-1	GBB1_HUMAN;GBB2_HUMAN;GBB4_HUMAN	206680	672443	314245	221563	558282	161064	216528	427698	216613	2995116	P62873;P62879;Q9HAV0	P16520;P62873;P62879;Q9HAV0
MATR3	Matrin-3	MATR3_HUMAN	494666	651657	205352	226153	319497	254348	296156	224627	315059	2987515	P43243	P43243
PARVB	Beta-parvin	PARVB_HUMAN	316104	136459	290373	360725	294956	238307	492153	395138	461699	2985914	Q9HBI1	Q9HBI1
EHD1	EH domain-containing protein 1	EHD1_HUMAN	409528	396411	278955	307971	184456	400676	280198	331297	383862	2973354	Q9H4M9	Q9H4M9
STOM	Stomatin	STOM_HUMAN	333704	266947	347141	469194	374186	NaN	283498	429747	467554	2971971	P27105	P27105
TRIM21	E3 ubiquitin-protein ligase TRIM21	RO52_HUMAN	419504	429081	311762	355272	195423	215429	414397	292695	331685	2965248	P19474	P19474
CAPZB	F-actin-capping protein subunit beta	CAPZB_HUMAN	253382	347535	461620	296842	380079	299645	205290	398941	318929	2962263	P47756	P47756
EHD4	EH domain-containing protein 4	EHD4_HUMAN	332036	514416	366380	241075	263691	263335	281685	336279	362453	2961350	Q9H223	Q9H223;Q9NZN3
EIF3B	Eukaryotic translation initiation factor 3 subunit B	EIF3B_HUMAN	343180	477656	500235	297857	194933	195519	275952	390689	284616	2960637	P55884	P55884
PPP2CA;PPP2CB	Serine/threonine-protein phosphatase 2A catalytic subunit beta isoform	PP2AA_HUMAN;PP2AB_HUMAN	454025	316151	259708	465519	335449	NaN	487960	321443	298180	2938435	P62714;P67775	P62714;P67775
GIT1	ARF GTPase-activating protein GIT1	GIT1_HUMAN	283740	349747	364339	502181	464158	NaN	282705	283687	389377	2919934	Q9Y2X7	Q9Y2X7
CAPZA1	F-actin-capping protein subunit alpha-1	CAZA1_HUMAN	NaN	NaN	NaN	659983	624819	588161	NaN	NaN	1018700	2891663	P52907	P52907
KPNB1	Importin subunit beta-1	IMB1_HUMAN	231838	415668	305572	242489	476075	142825	263897	400765	403545	2882674	Q14974	Q14974
TSPO	Translocator protein	TSPO_HUMAN	518599	1022860	396745	304067	NaN	NaN	253925	386465	NaN	2882661	P30536	P30536
MRPS22	Small ribosomal subunit protein mS22	RT22_HUMAN	NaN	334532	186415	1251430	NaN	NaN	387983	400207	321573	2882140	P82650	P82650
KRT17	Keratin, type I cytoskeletal 17	K1C17_HUMAN	552553	271231	1079790	NaN	201512	NaN	436376	339628	NaN	2881090	Q04695	Q04695
PRPF8	Pre-mRNA-processing-splicing factor 8	PRP8_HUMAN	282787	495261	279690	176577	269892	497524	253956	297311	303229	2856227	Q6P2Q9	Q6P2Q9
CTSZ	Cathepsin Z	CATZ_HUMAN	380847	212619	220584	490205	419405	203541	300077	304237	316677	2848192	Q9UBR2	Q9UBR2
TUBGCP4	Gamma-tubulin complex component 4	GCP4_HUMAN	170891	506372	583652	307883	247097	294155	302280	186292	246386	2845008	Q9UGJ1	Q9UGJ1
DDX46	Probable ATP-dependent RNA helicase DDX46	DDX46_HUMAN	401556	318287	274324	354838	169452	204551	397422	454908	268125	2843463	Q7L014	Q7L014
CCT7	T-complex protein 1 subunit eta	TCPH_HUMAN	268185	380568	320207	366830	409796	NaN	268551	559321	262336	2835794	Q99832	Q99832
FARSA	Phenylalanine--tRNA ligase alpha subunit	SYFA_HUMAN	246318	408111	388590	258894	345897	124847	258536	375184	428413	2834790	Q9Y285	Q9Y285
PCBP2	Poly(rC)-binding protein 2	PCBP2_HUMAN	335989	211013	127797	350315	299156	440915	285532	317314	464003	2832034	Q15366	P57721;Q15366
KNG1	Kininogen-1	KNG1_HUMAN	732194	81598.5	NaN	561668	408482	NaN	359852	372381	315022	2.8312e+06	P01042	P01042
ZW10	Centromere/kinetochore protein zw10 homolog	ZW10_HUMAN	301883	391461	362020	272193	342420	297221	274585	338258	238187	2818228	O43264	O43264
BAG2	BAG family molecular chaperone regulator 2	BAG2_HUMAN	314021	NaN	NaN	207611	617055	751796	203883	180400	528591	2803357	O95816	O95816
DYNC1LI1	Cytoplasmic dynein 1 light intermediate chain 1	DC1L1_HUMAN	317122	267165	277011	286967	286256	342907	386070	320269	307918	2791685	Q9Y6G9	Q9Y6G9
CHCHD3	MICOS complex subunit MIC19	MIC19_HUMAN	326883	299267	266813	341266	303192	270791	348293	339294	287973	2783772	Q9NX63	Q9NX63
KTN1	Kinectin	KTN1_HUMAN	216067	296436	258818	330137	380301	259328	363411	295035	381967	2781500	Q86UP2	Q86UP2
PSMA1	Proteasome subunit alpha type-1	PSA1_HUMAN	360079	143596	239982	489528	366978	365326	288269	236368	274919	2765045	P25786	P25786
TOR4A	Torsin-4A	TOR4A_HUMAN	269441	199532	517300	212765	299279	264827	471135	271373	244233	2749885	Q9NXH8	Q9NXH8
ERLIN2	Erlin-2	ERLN2_HUMAN	303377	264851	418171	278418	343209	202688	361897	396624	175143	2744378	O94905	O94905
SH3GL1	Endophilin-A2	SH3G1_HUMAN	313666	139666	177971	446885	316016	372204	293497	353277	330194	2743376	Q99961	Q99961;Q99962
EIF3C;EIF3CL	Eukaryotic translation initiation factor 3 subunit C-like protein	EIF3C_HUMAN;EIFCL_HUMAN	312843	357259	345805	185495	333181	264454	210985	325260	403059	2738341	B5ME19;Q99613	Q99613;B5ME19
AP2A1	AP-2 complex subunit alpha-1	AP2A1_HUMAN	318532	322841	204336	198151	382768	527335	281658	271384	224638	2731643	O95782	O95782
DERA	Deoxyribose-phosphate aldolase	DEOC_HUMAN	273733	186291	376685	264428	287847	459614	338873	262393	280817	2730681	Q9Y315	Q9Y315
GLUD1	Glutamate dehydrogenase 1, mitochondrial	DHE3_HUMAN	376057	256980	352457	249368	301689	224248	304847	237199	415230	2718075	P00367	P00367;P49448
HYOU1	Hypoxia up-regulated protein 1	HYOU1_HUMAN	195943	269998	237215	295648	280798	179871	142484	258942	856190	2717089	Q9Y4L1	Q9Y4L1
WFS1	Wolframin	WFS1_HUMAN	NaN	623411	408831	NaN	342463	NaN	362687	683906	270771	2692069	O76024	O76024
PPP2R1A	Serine/threonine-protein phosphatase 2A 65 kDa regulatory subunit A alpha isoform	2AAA_HUMAN	303399	384445	300131	179410	232616	220579	278888	309372	476379	2685219	P30153	P30153
SRSF2;SRSF8	Serine/arginine-rich splicing factor 2	SRSF2_HUMAN;SRSF8_HUMAN	519695	346422	202004	368009	362403	NaN	195441	342515	340872	2677361	Q01130;Q9BRL6	Q01130;Q9BRL6
S100A10	Protein S100-A10	S10AA_HUMAN	411917	315783	140935	325832	275238	NaN	458458	447784	294951	2670898	P60903	P60903
RALA	Ras-related protein Ral-A	RALA_HUMAN	414499	1002380	319622	170534	121836	NaN	195950	245601	190684	2661106	P11233	P11233
SF3B3	Splicing factor 3B subunit 3	SF3B3_HUMAN	358924	342227	324147	258824	257687	240580	224884	366711	271630	2645614	Q15393	Q15393
YWHAB	14-3-3 protein beta/alpha	1433B_HUMAN	298699	226365	214394	433045	382637	NaN	254334	490335	327662	2627471	P31946	P31946
LIMS1	LIM and senescent cell antigen-like-containing domain protein 1	LIMS1_HUMAN	259843	273162	294740	344465	421923	204793	295376	244544	288052	2626898	P48059	P48059
NEU1	Sialidase-1	NEUR1_HUMAN	350338	246176	300475	195218	256550	322568	352678	298935	301498	2624436	Q99519	Q99519
RAC1	Ras-related C3 botulinum toxin substrate 1	RAC1_HUMAN	280730	380050	233485	258893	380233	NaN	278172	515866	296934	2624363	P63000	P63000
RUVBL1	RuvB-like 1	RUVB1_HUMAN	352994	124384	191190	226801	230980	420988	379715	289650	375592	2592294	Q9Y265	Q9Y265
CALR	Calreticulin	CALR_HUMAN	291689	228957	358775	270485	344995	152075	281689	370178	280813	2579656	P27797	P27797
GLG1	Golgi apparatus protein 1	GSLG1_HUMAN	99473.3	458403	223833	157116	282507	450542	230864	416979	255657	2.57537e+06	Q92896	Q92896
DYNC1I2	Cytoplasmic dynein 1 intermediate chain 2	DC1I2_HUMAN	271945	242768	287524	294964	280703	244754	367052	343014	233410	2566134	Q13409	Q13409
MYO1C	Unconventional myosin-Ic	MYO1C_HUMAN	216811	738622	379700	203876	286074	NaN	136172	144939	447503	2553697	O00159	O00159
BLMH	Bleomycin hydrolase	BLMH_HUMAN	515015	165023	543076	242227	125454	197733	306198	358852	85619.8	2.5392e+06	Q13867	Q13867
FBLN1	Fibulin-1	FBLN1_HUMAN	205460	139010	235900	313521	278776	562336	272962	256731	273177	2537873	P23142	P23142
LAP3	Cytosol aminopeptidase	AMPL_HUMAN	382954	293663	NaN	382221	291309	NaN	472212	349402	364801	2536562	P28838	P28838
ANXA5	Annexin A5	ANXA5_HUMAN	369125	331226	NaN	204390	322441	327170	165573	291192	525371	2536488	P08758	P08758
CPT1A	Carnitine O-palmitoyltransferase 1, liver isoform	CPT1A_HUMAN	155611	472672	194683	185791	417112	NaN	176932	628665	293063	2524529	P50416	P50416
EIF2S2	Eukaryotic translation initiation factor 2 subunit 2	IF2B_HUMAN	273909	344043	274416	248243	302931	244490	292651	299067	239748	2519498	P20042	P20042
DYNLL1;DYNLL2	Dynein light chain 1, cytoplasmic	DYL1_HUMAN;DYL2_HUMAN	310431	296551	304581	238641	281111	188029	332257	301736	265430	2518767	P63167;Q96FJ2	P63167;Q96FJ2
MACF1	Microtubule-actin cross-linking factor 1, isoforms 1/2/3/4/5	MACF1_HUMAN	238715	280856	291273	231694	228483	382258	256440	210084	389307	2509110	Q9UPN3	Q9UPN3
DPYSL4	Dihydropyrimidinase-related protein 4	DPYL4_HUMAN	526743	415397	384911	606806	NaN	NaN	NaN	570191	NaN	2504048	O14531	O14531
TJP1	Tight junction protein ZO-1	ZO1_HUMAN	279782	299896	337519	237996	297216	360025	273650	285285	126608	2497977	Q07157	Q07157
RPL22L1	Ribosomal protein eL22-like	RL22L_HUMAN	417675	356606	185553	318173	315246	NaN	283848	347144	266161	2490406	Q6P5R6	Q6P5R6
HP1BP3	Heterochromatin protein 1-binding protein 3	HP1B3_HUMAN	235908	663285	203379	204128	184913	196017	293707	235251	261875	2478463	Q5SSJ5	Q5SSJ5
ARPC3	Actin-related protein 2/3 complex subunit 3	ARPC3_HUMAN	235211	405382	150387	223485	128878	491986	126504	268265	431685	2461783	O15145	O15145
CD59	CD59 glycoprotein	CD59_HUMAN	230964	784398	166150	99663.6	381386	41480.7	110995	273484	359136	2.44766e+06	P13987	P13987
CAVIN3	Caveolae-associated protein 3	CAVN3_HUMAN	164012	436870	183694	289621	275890	NaN	444993	309508	342337	2446925	Q969G5	Q969G5
BUB3	Mitotic checkpoint protein BUB3	BUB3_HUMAN	404808	494279	510971	312307	NaN	NaN	397316	321787	NaN	2441468	O43684	O43684
CAND1	Cullin-associated NEDD8-dissociated protein 1	CAND1_HUMAN	246217	348250	261249	204353	369422	306473	242681	267234	180447	2426326	Q86VP6	Q86VP6
MACROH2A1	Core histone macro-H2A.1	H2AY_HUMAN	585117	433242	237183	NaN	462780	NaN	37773	152386	517243	2425724	O75367	O75367
ELAVL1	ELAV-like protein 1	ELAV1_HUMAN	296333	452383	292763	191947	274905	290565	184359	216016	225438	2424709	Q15717	Q15717
FAM133B	Protein FAM133B	F133B_HUMAN	253618	693961	206183	201662	277089	167595	NaN	227778	388916	2416802	Q5BKY9	Q5BKY9
RBM14	RNA-binding protein 14	RBM14_HUMAN	423240	483042	185529	210272	292006	NaN	317541	319486	176692	2407808	Q96PK6	Q96PK6
PPP1CA	Serine/threonine-protein phosphatase PP1-alpha catalytic subunit	PP1A_HUMAN	202862	580779	284204	187288	618530	NaN	169838	212897	142586	2398984	P62136	P62136
SCFD2	Sec1 family domain-containing protein 2	SCFD2_HUMAN	272635	496811	209645	235789	362503	NaN	170509	382724	265514	2396130	Q8WU76	Q8WU76
EIF3I	Eukaryotic translation initiation factor 3 subunit I	EIF3I_HUMAN	258753	292686	235192	257966	360619	178507	220740	321844	268220	2394527	Q13347	Q13347
STRBP	Spermatid perinuclear RNA-binding protein	STRBP_HUMAN	273414	347070	183169	239288	288461	233305	268464	314561	233063	2380795	Q96SI9	Q96SI9
TUBGCP6	Gamma-tubulin complex component 6	GCP6_HUMAN	301409	260999	391241	253629	215385	187290	226425	283472	249905	2369755	Q96RT7	Q96RT7
VDAC2	Voltage-dependent anion-selective channel protein 2	VDAC2_HUMAN	180060	302046	210806	230342	400633	205756	238738	314587	277453	2360421	P45880	P45880
PSMD3	26S proteasome non-ATPase regulatory subunit 3	PSMD3_HUMAN	143994	49438.3	159534	201113	285705	257902	174778	203175	873852	2.34949e+06	O43242	O43242
COPG1	Coatomer subunit gamma-1	COPG1_HUMAN	251250	420654	335311	304637	202624	NaN	209103	380970	230621	2335170	Q9Y678	Q9Y678
XPO1	Exportin-1	XPO1_HUMAN	176591	281810	164325	585198	261924	NaN	194076	287429	381493	2332846	O14980	O14980
STIP1	Stress-induced-phosphoprotein 1	STIP1_HUMAN	251243	159085	291218	277788	19664.1	435143	158837	245224	485440	2.32364e+06	P31948	P31948
MPDU1	Mannose-P-dolichol utilization defect 1 protein	MPU1_HUMAN	397494	233779	299666	391003	NaN	NaN	548216	451631	NaN	2321789	O75352	O75352
COL4A2	Collagen alpha-2(IV) chain	CO4A2_HUMAN	NaN	359636	455729	243792	294989	224640	315975	NaN	425650	2320411	P08572	P08572
AIMP1	Aminoacyl tRNA synthase complex-interacting multifunctional protein 1	AIMP1_HUMAN	255522	208953	113202	325596	342014	259421	301688	246030	264736	2317162	Q12904	Q12904
DRG1	Developmentally-regulated GTP-binding protein 1	DRG1_HUMAN	268545	308964	269675	395501	115677	NaN	405781	328485	209549	2302177	Q9Y295	Q9Y295
RPS4Y1	Small ribosomal subunit protein eS4, Y isoform 1	RS4Y1_HUMAN	191793	480866	307008	254098	241348	140842	258362	294346	124074	2292737	P22090	P22090;Q8TD47
PRKCSH	Glucosidase 2 subunit beta	GLU2B_HUMAN	325026	178159	NaN	334748	506951	NaN	172599	333694	431335	2282512	P14314	P14314
CDH5	Cadherin-5	CADH5_HUMAN	263991	469593	232020	249963	268348	122904	191454	300546	171029	2269848	P33151	P33151
DAZAP1	DAZ-associated protein 1	DAZP1_HUMAN	200563	334099	218171	NaN	159033	172077	664321	243956	277255	2269475	Q96EP5	Q96EP5
EEF1B2	Elongation factor 1-beta	EF1B_HUMAN	274560	336196	224561	218420	173716	NaN	315083	401969	314687	2259192	P24534	P24534
HNRNPUL2	Heterogeneous nuclear ribonucleoprotein U-like protein 2	HNRL2_HUMAN	424646	451213	181254	528160	132794	NaN	217832	216306	103630	2255835	Q1KMD3	Q1KMD3
LCAT	Phosphatidylcholine-sterol acyltransferase	LCAT_HUMAN	NaN	NaN	263103	753124	242948	NaN	225952	220716	542305	2248148	P04180	P04180
EIF3G	Eukaryotic translation initiation factor 3 subunit G	EIF3G_HUMAN	293188	308305	245380	166787	312718	164830	215691	270184	254981	2232064	O75821	O75821
GNA12;GNA13	Guanine nucleotide-binding protein subunit alpha-12	GNA12_HUMAN;GNA13_HUMAN	240432	604303	175035	NaN	390171	NaN	149012	384734	280657	2224344	Q03113;Q14344	Q03113;Q14344
CDC42BPB	Serine/threonine-protein kinase MRCK beta	MRCKB_HUMAN	170314	220919	376510	183441	231226	333333	190669	149121	368308	2223841	Q9Y5S2	Q9Y5S2
POSTN	Periostin	POSTN_HUMAN	190018	287745	501330	283535	133764	82797.9	308761	212747	221111	2.22181e+06	Q15063	Q15063
PGD	6-phosphogluconate dehydrogenase, decarboxylating	6PGD_HUMAN	182296	186487	328153	187236	160602	553421	164978	210905	241479	2215557	P52209	P52209
CAPN2	Calpain-2 catalytic subunit	CAN2_HUMAN	417433	253629	NaN	379761	NaN	NaN	446710	290577	423422	2211532	P17655	P17655
TGFB1I1	Transforming growth factor beta-1-induced transcript 1 protein	TGFI1_HUMAN	461052	204275	309820	189064	190987	246949	221976	165301	202874	2192298	O43294	O43294
ZC3HAV1	Zinc finger CCCH-type antiviral protein 1	ZCCHV_HUMAN	209151	189786	194654	176577	358245	459920	187667	208688	202492	2187180	Q7Z2W4	Q7Z2W4
SND1	Staphylococcal nuclease domain-containing protein 1	SND1_HUMAN	236897	304739	364104	260478	247126	104506	233209	162877	271270	2185206	Q7KZF4	Q7KZF4
FSCN1	Fascin	FSCN1_HUMAN	262488	152053	172481	294695	200964	246605	262433	240267	342062	2174048	Q16658	Q16658
TUBB3	Tubulin beta-3 chain	TBB3_HUMAN	213011	321323	192860	164489	389202	312433	108160	254237	209349	2165064	Q13509	Q13509
EPB41L3	Band 4.1-like protein 3	E41L3_HUMAN	174225	87250.7	NaN	334782	370999	200139	317396	282932	390768	2.15849e+06	Q9Y2J2	Q9Y2J2
KRT8	Keratin, type II cytoskeletal 8	K2C8_HUMAN	367615	197003	401354	277878	81885.9	84730.3	145290	233645	365241	2.15464e+06	P05787	P05787
STOML2	Stomatin-like protein 2, mitochondrial	STML2_HUMAN	356694	220827	540344	310481	162823	NaN	248096	306914	NaN	2146179	Q9UJZ1	Q9UJZ1
GALK1	Galactokinase	GALK1_HUMAN	246493	494185	NaN	241084	376070	496823	NaN	288960	NaN	2143615	P51570	P51570
OGDH	2-oxoglutarate dehydrogenase complex component E1	ODO1_HUMAN	216135	283027	214881	217910	317068	351169	250004	285446	NaN	2135640	Q02218	Q02218;Q9ULD0
TUFM	Elongation factor Tu, mitochondrial	EFTU_HUMAN	303399	318592	NaN	489437	350315	157919	230576	284925	NaN	2135163	P49411	P49411
FEN1	Flap endonuclease 1	FEN1_HUMAN	319107	390156	NaN	380236	NaN	NaN	328231	289808	421265	2128803	P39748	P39748
F10	Coagulation factor X	FA10_HUMAN	158463	114197	246028	198531	214997	452490	131884	135111	470957	2122658	P00742	P00742
RAI14	Ankycorbin	RAI14_HUMAN	266555	248906	215348	255475	156241	101085	309588	287758	260059	2101015	Q9P0K7	Q9P0K7
CEP170	Centrosomal protein of 170 kDa	CE170_HUMAN	270724	193377	236092	249039	141000	249860	283599	283365	190565	2097621	Q5SW79	Q5SW79
HMGB1	High mobility group protein B1	HMGB1_HUMAN	407605	400140	NaN	255075	237618	231801	247069	317710	NaN	2097018	P09429	P09429
STAU1	Double-stranded RNA-binding protein Staufen homolog 1	STAU1_HUMAN	187105	303961	238221	190723	290958	241296	261594	185029	190332	2089219	O95793	O95793
TMCO1	Calcium load-activated calcium channel	TMCO1_HUMAN	568652	224699	316228	87786.3	203023	83167	144214	293599	150154	2.07152e+06	Q9UM00	Q9UM00
DOCK6	Dedicator of cytokinesis protein 6	DOCK6_HUMAN	173189	271462	307118	125782	297948	304133	139854	189852	260616	2069954	Q96HP0	Q96HP0
GCN1	Stalled ribosome sensor GCN1	GCN1_HUMAN	199541	325436	283540	176244	259793	156119	164695	337619	160753	2063740	Q92616	Q92616
COLGALT1	Procollagen galactosyltransferase 1	GT251_HUMAN	231468	268813	305214	208801	234509	170771	212543	227569	203642	2063330	Q8NBJ5	Q8NBJ5
IGKV3D-15	Immunoglobulin kappa variable 3D-15	KVD15_HUMAN	314753	164424	293072	295891	165456	113839	277073	306973	129511	2060992	A0A087WSY6	A0A087WSY6
EIF3M	Eukaryotic translation initiation factor 3 subunit M	EIF3M_HUMAN	306881	157754	594315	NaN	251472	82270.2	342566	325278	NaN	2.06054e+06	Q7L2H7	Q7L2H7
NMT1	Glycylpeptide N-tetradecanoyltransferase 1	NMT1_HUMAN	203472	346502	161870	257370	355602	113941	NaN	312492	308308	2059557	P30419	O60551;P30419
IMPDH2	Inosine-5'-monophosphate dehydrogenase 2	IMDH2_HUMAN	278058	154159	467290	252711	192434	NaN	201861	200968	310760	2058241	P12268	P12268
MOGS	Mannosyl-oligosaccharide glucosidase	MOGS_HUMAN	174553	359566	213718	164797	126135	292612	201873	274414	240751	2048419	Q13724	Q13724
HSPA4	Heat shock 70 kDa protein 4	HSP74_HUMAN	260823	241094	190766	284813	290136	NaN	302466	228949	241846	2040893	P34932	P34932
SERPINA10	Protein Z-dependent protease inhibitor	ZPI_HUMAN	342614	311918	419581	335746	57422.3	NaN	304470	268461	NaN	2.04021e+06	Q9UK55	Q9UK55
S1PR1	Sphingosine 1-phosphate receptor 1	S1PR1_HUMAN	NaN	590373	NaN	NaN	534284	NaN	NaN	908270	NaN	2032927	P21453	P21453
S100A11	Protein S100-A11	S10AB_HUMAN	597261	136215	195060	436685	NaN	NaN	194508	280140	192899	2032768	P31949	P31949
RAB3A	Ras-related protein Rab-3A	RAB3A_HUMAN	448644	404045	NaN	NaN	NaN	346377	NaN	449753	381612	2030431	P20336	P20336
EXOC4	Exocyst complex component 4	EXOC4_HUMAN	80734.8	305775	NaN	NaN	376589	419115	338902	503750	NaN	2.02487e+06	Q96A65	Q96A65
HACD3	Very-long-chain (3R)-3-hydroxyacyl-CoA dehydratase 3	HACD3_HUMAN	214523	402370	NaN	138934	353377	130705	203111	404001	177277	2024298	Q9P035	Q9P035
PEX11B	Peroxisomal membrane protein 11B	PX11B_HUMAN	446678	401902	96835.2	NaN	394456	48518.3	NaN	624841	NaN	2.01323e+06	O96011	O96011
DDX6	Probable ATP-dependent RNA helicase DDX6	DDX6_HUMAN	175222	287969	322708	171386	266820	NaN	396764	239646	148833	2009348	P26196	P26196
BHMT;BHMT2	Betaine--homocysteine S-methyltransferase 1	BHMT1_HUMAN;BHMT2_HUMAN	454403	228913	181146	268010	NaN	314918	296249	264525	NaN	2008164	Q93088;Q9H2M3	Q93088;Q9H2M3
CORO1C	Coronin-1C	COR1C_HUMAN	215256	320694	273034	317322	160721	NaN	237483	283771	199695	2007976	Q9ULV4	Q9ULV4
DEK	Protein DEK	DEK_HUMAN	257934	412187	236796	138895	139005	114075	178731	348721	179323	2005667	P35659	P35659
AP3D1	AP-3 complex subunit delta-1	AP3D1_HUMAN	255474	245684	276340	193001	185970	150426	157800	207369	332624	2004688	O14617	O14617
UQCRC2	Cytochrome b-c1 complex subunit 2, mitochondrial	QCR2_HUMAN	229053	241719	299402	163290	151525	248563	192008	212373	266409	2004342	P22695	P22695
LMF2	Lipase maturation factor 2	LMF2_HUMAN	213510	542145	129370	NaN	403238	NaN	NaN	712427	NaN	2000690	Q9BU23	Q9BU23
AMY1A;AMY1B;AMY1C	Alpha-amylase 1B	AMY1A_HUMAN;AMY1B_HUMAN;AMY1C_HUMAN	234458	156163	367336	385678	125868	NaN	204584	117801	401951	1993839	P0DTE7;P0DTE8;P0DUB6	P04746;P0DTE7;P0DTE8;P0DUB6;P19961
EIF3D	Eukaryotic translation initiation factor 3 subunit D	EIF3D_HUMAN	261924	344062	341511	189463	463589	NaN	87298.8	296414	NaN	1.98426e+06	O15371	O15371
RCN1	Reticulocalbin-1	RCN1_HUMAN	331027	264432	NaN	278651	430143	NaN	271540	405396	NaN	1981189	Q15293	Q15293
C1QBP	Complement component 1 Q subcomponent-binding protein, mitochondrial	C1QBP_HUMAN	204983	248804	330479	219413	171198	NaN	293381	394278	117658	1980194	Q07021	Q07021
HNRNPUL1	Heterogeneous nuclear ribonucleoprotein U-like protein 1	HNRL1_HUMAN	272381	353446	172919	185974	218574	124707	345893	276372	NaN	1950266	Q9BUJ2	Q9BUJ2
G3BP2	Ras GTPase-activating protein-binding protein 2	G3BP2_HUMAN	276244	231596	217171	298139	194824	NaN	350553	365170	NaN	1933697	Q9UN86	Q9UN86
STT3B	Dolichyl-diphosphooligosaccharide--protein glycosyltransferase subunit STT3B	STT3B_HUMAN	164063	298620	123289	217826	182943	142248	277548	314917	200653	1922107	Q8TCJ2	Q8TCJ2
NOP58	Nucleolar protein 58	NOP58_HUMAN	483539	390943	405731	211283	NaN	NaN	79601	166012	184867	1921976	Q9Y2X3	Q9Y2X3
TRIM25	E3 ubiquitin/ISG15 ligase TRIM25	TRI25_HUMAN	242145	258793	479448	244513	198062	NaN	212938	257879	NaN	1893778	Q14258	Q14258
CCDC124	Coiled-coil domain-containing protein 124	CC124_HUMAN	295920	895122	NaN	NaN	295259	NaN	NaN	397535	NaN	1883836	Q96CT7	Q96CT7
UQCRQ	Cytochrome b-c1 complex subunit 8	QCR8_HUMAN	343164	317553	265561	193784	156588	191275	191823	220317	NaN	1880065	O14949	O14949
AKAP12	A-kinase anchor protein 12	AKA12_HUMAN	201888	223711	119879	186340	261726	378424	111846	154488	234340	1872642	Q02952	Q02952
KIF5B	Kinesin-1 heavy chain	KINH_HUMAN	153967	192972	158002	205160	223922	341850	165849	153697	277168	1872587	P33176	P33176
PRPF31	U4/U6 small nuclear ribonucleoprotein Prp31	PRP31_HUMAN	405508	182273	482458	NaN	NaN	NaN	251600	214367	327696	1863902	Q8WWY3	Q8WWY3
CFI	Complement factor I	CFAI_HUMAN	319391	95358.9	203296	294792	156826	NaN	284912	298331	199339	1.85225e+06	P05156	P05156
DSTN	Destrin	DEST_HUMAN	369182	202966	236772	273728	248708	NaN	227955	289608	NaN	1848919	P60981	P60981
SLC25A11	Mitochondrial 2-oxoglutarate/malate carrier protein	M2OM_HUMAN	303827	283497	239958	218648	88929	79050	181705	298460	154612	1848686	Q02978	Q02978
KRT78	Keratin, type II cytoskeletal 78	K2C78_HUMAN	545694	186021	368048	68790.1	149315	NaN	274347	246334	NaN	1.83855e+06	Q8N1N4	Q8N1N4
DNAJC13	DnaJ homolog subfamily C member 13	DJC13_HUMAN	291658	192378	165541	192421	168590	219877	200728	166829	236795	1834817	O75165	O75165
RHOA	Transforming protein RhoA	RHOA_HUMAN	288141	135859	228598	229093	245723	NaN	360865	346114	NaN	1834393	P61586	P61586
TJP2	Tight junction protein ZO-2	ZO2_HUMAN	200580	240863	228933	181324	162034	80017.3	228491	277989	234101	1.83433e+06	Q9UDY2	Q9UDY2
SNRPA1	U2 small nuclear ribonucleoprotein A'	RU2A_HUMAN	172043	294175	167943	289876	270790	NaN	108144	111703	403756	1818430	P09661	P09661
RAB11A;RAB11B	Ras-related protein Rab-11A	RB11A_HUMAN;RB11B_HUMAN	221247	182679	147841	228636	228266	271395	157458	234016	146551	1818089	P62491;Q15907	P62491;Q15907
NES	Nestin	NEST_HUMAN	163040	489351	405158	NaN	212482	69790.5	152695	185003	138577	1.8161e+06	P48681	P48681
SF3B1	Splicing factor 3B subunit 1	SF3B1_HUMAN	216558	368109	139451	142544	353626	NaN	130400	208942	254998	1814628	O75533	O75533
ERP29	Endoplasmic reticulum resident protein 29	ERP29_HUMAN	192255	444267	155334	133542	218505	175938	170907	165770	145783	1802301	P30040	P30040
FCGR1A;FCGR1BP	High affinity immunoglobulin gamma Fc receptor I	FCGR1_HUMAN;FCGRB_HUMAN	NaN	NaN	NaN	NaN	553599	715180	NaN	517557	NaN	1786336	P12314;Q92637	P12314;Q92637
PYGL	Glycogen phosphorylase, liver form	PYGL_HUMAN	304080	162846	222793	325256	177542	NaN	206974	201172	184343	1785006	P06737	P06737
CAP1	Adenylyl cyclase-associated protein 1	CAP1_HUMAN	156835	172796	188849	203577	309095	175612	105013	183000	281711	1776488	Q01518	P40123;Q01518
GBF1	Golgi-specific brefeldin A-resistance guanine nucleotide exchange factor 1	GBF1_HUMAN	NaN	302718	148819	464338	216548	252663	134765	247405	NaN	1767256	Q92538	Q92538
IPO7	Importin-7	IPO7_HUMAN	128133	211398	132835	98888.4	401310	207466	126481	393042	57451.8	1.75701e+06	O95373	O95373
MAP7D1	MAP7 domain-containing protein 1	MA7D1_HUMAN	183567	134336	240537	268989	NaN	61155.1	328358	317522	212772	1.74724e+06	Q3KQU3	Q3KQU3
ACOT7	Cytosolic acyl coenzyme A thioester hydrolase	BACH_HUMAN	180182	148360	137426	285633	371702	121953	257418	240995	NaN	1743669	O00154	O00154
GIMAP1	GTPase IMAP family member 1	GIMA1_HUMAN	368412	337094	79535.1	107861	93144	NaN	177031	338934	235984	1.738e+06	Q8WWP7	Q8WWP7
SEPTIN11	Septin-11	SEP11_HUMAN	317031	125750	236446	254746	202629	NaN	188098	242977	169636	1737313	Q9NVA2	Q14141;Q92599;Q9NVA2
NAMPT	Nicotinamide phosphoribosyltransferase	NAMPT_HUMAN	247484	251918	NaN	192668	163587	138671	195916	304467	240174	1734885	P43490	P43490
OSBPL8	Oxysterol-binding protein-related protein 8	OSBL8_HUMAN	130393	252983	207894	130452	382418	205306	61251.9	282051	78068.7	1.73082e+06	Q9BZF1	Q9BZF1
ACTR1A	Alpha-centractin	ACTZ_HUMAN	217171	210313	267324	192227	191943	NaN	244281	269914	130209	1723382	P61163	P42025;P61163
ANXA6	Annexin A6	ANXA6_HUMAN	NaN	159002	NaN	363067	NaN	NaN	226170	214713	740568	1703520	P08133	P08133
PTPMT1	Phosphatidylglycerophosphatase and protein-tyrosine phosphatase 1	PTPM1_HUMAN	53128.5	802865	50022.2	NaN	346257	NaN	NaN	387400	63268.8	1.70294e+06	Q8WUK0	Q8WUK0
MCM4	DNA replication licensing factor MCM4	MCM4_HUMAN	70879.5	156839	75498	200461	NaN	613730	339558	148526	84779.3	1.69027e+06	P33991	P33991
DNAJC19	Mitochondrial import inner membrane translocase subunit TIM14	TIM14_HUMAN	404923	326010	304348	161235	114427	NaN	125363	146620	100606	1683532	Q96DA6	Q96DA6
SLC25A24	Mitochondrial adenyl nucleotide antiporter SLC25A24	SCMC1_HUMAN	302514	267635	159676	129489	212301	NaN	103821	290242	207558	1673236	Q6NUK1	Q6NUK1
CLPX	ATP-dependent Clp protease ATP-binding subunit clpX-like, mitochondrial	CLPX_HUMAN	160108	226779	99084.5	NaN	275693	405272	135740	101641	266301	1.67062e+06	O76031	O76031
IDH2	Isocitrate dehydrogenase [NADP], mitochondrial	IDHP_HUMAN	153809	216918	347509	188686	397178	NaN	112675	138186	114578	1669539	P48735	P48735
ARHGDIA	Rho GDP-dissociation inhibitor 1	GDIR1_HUMAN	46069	288503	NaN	NaN	449667	NaN	NaN	285503	585532	1655274	P52565	P52565
CCT6A	T-complex protein 1 subunit zeta	TCPZ_HUMAN	194023	133405	494087	297065	13427.6	NaN	155130	130281	218452	1.63587e+06	P40227	P40227
SNRPB;SNRPN	Small nuclear ribonucleoprotein-associated proteins B and B'	RSMB_HUMAN;RSMN_HUMAN	261313	213028	73615.1	185320	NaN	NaN	268067	249067	384884	1.63529e+06	P14678;P63162	P14678;P63162
HNRNPH3	Heterogeneous nuclear ribonucleoprotein H3	HNRH3_HUMAN	190909	356402	172129	NaN	239986	NaN	406198	268375	NaN	1633999	P31942	P31942
SEC61A1	Protein transport protein Sec61 subunit alpha isoform 1	S61A1_HUMAN	154226	314951	115836	118622	237356	122575	131494	294212	141467	1630739	P61619	P61619
PACSIN2	Protein kinase C and casein kinase substrate in neurons protein 2	PACN2_HUMAN	219083	191523	192787	258638	154026	NaN	199766	184025	227531	1627379	Q9UNF0	Q9UNF0
RAB5C	Ras-related protein Rab-5C	RAB5C_HUMAN	224358	247248	198717	197781	160112	NaN	219312	240508	135233	1623269	P51148	P20339;P51148;P61020
NPEPPS	Puromycin-sensitive aminopeptidase	PSA_HUMAN	166567	219365	268139	165011	NaN	252897	208415	222932	118483	1621809	P55786	P55786;A6NEC2
CTNND1	Catenin delta-1	CTND1_HUMAN	101180	328405	233468	100833	249653	106826	103980	230935	152689	1607969	O60716	O60716
GARS1	Glycine--tRNA ligase	GARS_HUMAN	198103	69687.6	109908	254098	82587.5	352837	145034	160159	231930	1.60434e+06	P41250	P41250
CHD4	Chromodomain-helicase-DNA-binding protein 4	CHD4_HUMAN	255788	363573	199289	87120.1	NaN	NaN	174865	169555	353525	1.60372e+06	Q14839	Q12873;Q14839;Q8TDI0
TKT	Transketolase	TKT_HUMAN	266265	93506.5	131718	198272	181085	NaN	169463	301496	246491	1.5883e+06	P29401	P29401
PLP2	Proteolipid protein 2	PLP2_HUMAN	350730	478566	335962	NaN	140975	NaN	NaN	173175	105735	1585143	Q04941	Q04941
ACTR3	Actin-related protein 3	ARP3_HUMAN	191469	237502	176309	241096	150640	NaN	146616	192749	248267	1584648	P61158	P61158
PARP1	Poly [ADP-ribose] polymerase 1	PARP1_HUMAN	241797	165560	128505	123230	321497	139769	167710	160906	135611	1584585	P09874	P09874
WDHD1	WD repeat and HMG-box DNA-binding protein 1	WDHD1_HUMAN	185143	132891	269016	126237	176575	214382	213866	155775	110245	1584130	O75717	O75717
SRRM1	Serine/arginine repetitive matrix protein 1	SRRM1_HUMAN	224096	245792	166207	300187	NaN	NaN	289675	351308	NaN	1577265	Q8IYB3	Q8IYB3
NIBAN2	Protein Niban 2	NIBA2_HUMAN	296583	226827	341191	374105	NaN	NaN	276565	56114.2	NaN	1.57139e+06	Q96TA1	Q96TA1
COPB1	Coatomer subunit beta	COPB_HUMAN	168155	230395	137352	97638.1	536797	NaN	144909	216038	39358.8	1.57064e+06	P53618	P53618
VARS1	Valine--tRNA ligase	SYVC_HUMAN	108353	268839	212781	170410	287577	NaN	199550	218154	99275.4	1.56494e+06	P26640	P26640
RAB7A	Ras-related protein Rab-7a	RAB7A_HUMAN	NaN	NaN	154744	202119	229402	392647	NaN	239030	342553	1560495	P51149	P51149
CSE1L	Exportin-2	XPO2_HUMAN	257297	166548	139829	175989	236408	NaN	264659	319030	NaN	1559760	P55060	P55060
ASCC3	Activating signal cointegrator 1 complex subunit 3	ASCC3_HUMAN	790019	569951	60124.8	NaN	85591.4	NaN	NaN	NaN	49347.5	1.55503e+06	Q8N3C0	Q8N3C0
XRN2	5'-3' exoribonuclease 2	XRN2_HUMAN	NaN	367780	NaN	233863	NaN	273830	462249	99276.9	114707	1.55171e+06	Q9H0D6	Q9H0D6
SECISBP2L	Selenocysteine insertion sequence-binding protein 2-like	SBP2L_HUMAN	205091	143699	390547	277703	NaN	55847	183123	124868	165917	1546795	Q93073	Q93073
NR1I3	Nuclear receptor subfamily 1 group I member 3	NR1I3_HUMAN	139296	271400	208582	183074	185072	167689	182619	206486	NaN	1544218	Q14994	Q14994
SERPINA7	Thyroxine-binding globulin	THBG_HUMAN	225661	148705	255631	296798	119719	42320	166287	144016	143994	1543131	P05543	P05543
LAMB1	Laminin subunit beta-1	LAMB1_HUMAN	171087	281193	NaN	220731	NaN	NaN	356047	359369	153673	1542100	P07942	P07942
EML3	Echinoderm microtubule-associated protein-like 3	EMAL3_HUMAN	121981	142255	127893	169743	198815	118165	230664	200544	229138	1539198	Q32P44	Q32P44
SSB	Lupus La protein	LA_HUMAN	144346	184551	175877	105961	175462	NaN	NaN	287314	465377	1538888	P05455	P05455
PKP1	Plakophilin-1	PKP1_HUMAN	522442	101005	519356	NaN	NaN	NaN	162148	224660	NaN	1529611	Q13835	Q13835
VCL	Vinculin	VINC_HUMAN	245695	105070	215501	220420	208232	NaN	151249	262889	103511	1512567	P18206	P18206
PSMC5	26S proteasome regulatory subunit 8	PRS8_HUMAN	75422.4	344205	181236	NaN	394731	205882	NaN	38634	264128	1.50424e+06	P62195	P62195
ABCF1	ATP-binding cassette sub-family F member 1	ABCF1_HUMAN	230798	177787	227514	149711	154698	98561.9	132599	153999	178073	1.50374e+06	Q8NE71	Q8NE71
DYNC1LI2	Cytoplasmic dynein 1 light intermediate chain 2	DC1L2_HUMAN	158612	106612	133096	226915	193191	99047.1	191891	254699	138807	1.50287e+06	O43237	O43237
FASN	Fatty acid synthase	FAS_HUMAN	129656	226963	204240	122598	109163	339478	98778.3	120390	149959	1.50123e+06	P49327	P49327
IPO5	Importin-5	IPO5_HUMAN	162108	276654	175612	143182	263966	71909.6	101650	200263	98443	1.49379e+06	O00410	O00410
ARPC1B	Actin-related protein 2/3 complex subunit 1B	ARC1B_HUMAN	132246	230064	130924	122897	255493	251078	226816	NaN	136719	1486237	O15143	O15143
SNRPG;SNRPGP15	Putative small nuclear ribonucleoprotein G-like protein 15	RUXGL_HUMAN;RUXG_HUMAN	308389	90416.5	98455.5	200650	147871	NaN	183369	181119	274319	1484589	A8MWD9;P62308	P62308;A8MWD9
SERPIND1	Heparin cofactor 2	HEP2_HUMAN	63015.2	137232	281736	102824	221678	NaN	143537	192881	314946	1.45785e+06	P05546	P05546
SRPK2	SRSF protein kinase 2	SRPK2_HUMAN	249290	336362	NaN	NaN	211219	NaN	381790	277603	NaN	1456264	P78362	P78362
KIF2A	Kinesin-like protein KIF2A	KIF2A_HUMAN	142618	170800	56484.8	386321	235455	126962	113956	113395	107742	1.45373e+06	O00139	O00139
ERP44	Endoplasmic reticulum resident protein 44	ERP44_HUMAN	137458	278550	342229	177903	235780	NaN	183672	93914.2	NaN	1.44951e+06	Q9BS26	Q9BS26
KPLCE	Protein KPLCE	KPLCE_HUMAN	411285	NaN	367041	NaN	207380	NaN	249695	212082	NaN	1447483	Q5T750	Q5T750
DPY19L1	Probable C-mannosyltransferase DPY19L1	D19L1_HUMAN	98074.3	422225	NaN	NaN	364836	NaN	NaN	558035	NaN	1.44317e+06	Q2PZI1	Q6NUT2;Q2PZI1
PABPC4	Polyadenylate-binding protein 4	PABP4_HUMAN	212736	133465	186871	126726	NaN	NaN	297341	324999	160943	1443081	Q13310	Q13310
FAM98A	Protein FAM98A	FA98A_HUMAN	131025	297462	171750	157047	255281	NaN	154338	151161	124281	1442345	Q8NCA5	Q8NCA5
LACTB	Serine beta-lactamase-like protein LACTB, mitochondrial	LACTB_HUMAN	202847	267691	194853	149204	148867	100260	149372	NaN	227872	1440966	P83111	P83111
UBR4	E3 ubiquitin-protein ligase UBR4	UBR4_HUMAN	124244	298171	162666	181356	248355	NaN	62405	269292	91015.8	1.4375e+06	Q5T4S7	Q5T4S7
HSPA13	Heat shock 70 kDa protein 13	HSP13_HUMAN	NaN	128278	357885	147558	239147	69928	133174	147737	193191	1416898	P48723	P48723
FAM120A	Constitutive coactivator of PPAR-gamma-like protein 1	F120A_HUMAN	153423	169875	136859	165081	218959	NaN	191079	234832	144651	1414759	Q9NZB2	Q9NZB2
NDUFA9	NADH dehydrogenase [ubiquinone] 1 alpha subcomplex subunit 9, mitochondrial	NDUA9_HUMAN	261963	167142	85611.2	95195	164849	173319	66640.1	139890	247008	1.40162e+06	Q16795	Q16795
CSTF3	Cleavage stimulation factor subunit 3	CSTF3_HUMAN	164761	466184	255407	253308	60973.1	NaN	108780	91432.3	NaN	1.40085e+06	Q12996	Q12996
SRSF9	Serine/arginine-rich splicing factor 9	SRSF9_HUMAN	262688	306748	NaN	135746	167843	NaN	111798	192977	221782	1399582	Q13242	Q13242
HDLBP	Vigilin	VIGLN_HUMAN	46212.2	281109	NaN	191973	200685	NaN	130669	157117	391116	1.39888e+06	Q00341	Q00341
DDX39A;DDX39B	ATP-dependent RNA helicase DDX39A	DX39A_HUMAN;DX39B_HUMAN	359000	NaN	NaN	402319	141712	NaN	158953	334976	NaN	1396960	O00148;Q13838	O00148;Q13838
PTDSS1	Phosphatidylserine synthase 1	PTSS1_HUMAN	109667	221347	209788	NaN	111870	199077	NaN	288426	254265	1394440	P48651	P48651
ASS1	Argininosuccinate synthase	ASSY_HUMAN	136341	126939	306401	287182	120419	NaN	122903	177239	116320	1393744	P00966	P00966
STRAP	Serine-threonine kinase receptor-associated protein	STRAP_HUMAN	265199	142611	164498	190440	135249	NaN	278671	216823	NaN	1393491	Q9Y3F4	Q9Y3F4
MAPRE2	Microtubule-associated protein RP/EB family member 2	MARE2_HUMAN	104889	201396	154206	119896	NaN	319168	81789	145782	257007	1384133	Q15555	Q15555
TOP2B	DNA topoisomerase 2-beta	TOP2B_HUMAN	227711	225898	114526	NaN	90915.9	NaN	262002	132195	329604	1.38285e+06	Q02880	Q02880
FMNL3	Formin-like protein 3	FMNL3_HUMAN	172068	112475	NaN	100637	324136	566614	105419	NaN	NaN	1381349	Q8IVF7	Q8IVF7;Q96PY5
TUBB2A;TUBB2B	Tubulin beta-2A chain	TBB2A_HUMAN;TBB2B_HUMAN	143030	173142	89720.6	187460	103789	119944	136657	258467	150939	1.36315e+06	Q13885;Q9BVA1	Q13885;Q9BVA1
RPA3	Replication protein A 14 kDa subunit	RFA3_HUMAN	107242	130946	NaN	119485	222702	465534	NaN	137641	167730	1351280	P35244	P35244
ARHGEF7	Rho guanine nucleotide exchange factor 7	ARHG7_HUMAN	273773	214653	NaN	191518	NaN	NaN	268605	250784	151268	1350601	Q14155	Q14155
DEFA1;DEFA3	Neutrophil defensin 1	DEF1_HUMAN;DEF3_HUMAN	1041540	NaN	192282	NaN	NaN	NaN	NaN	NaN	116115	1349937	P59665;P59666	P59665;P59666
TMEM43	Transmembrane protein 43	TMM43_HUMAN	225260	127574	173483	119798	213469	125589	143951	220181	NaN	1349305	Q9BTV4	Q9BTV4
SPATS2	Spermatogenesis-associated serine-rich protein 2	SPAS2_HUMAN	113221	165944	153938	134376	109752	306179	189440	175236	NaN	1348086	Q86XZ4	Q86XZ4
FXR1	RNA-binding protein FXR1	FXR1_HUMAN	198738	165988	NaN	255444	181899	NaN	249034	180861	102224	1334188	P51114	P51114
UBA1	Ubiquitin-like modifier-activating enzyme 1	UBA1_HUMAN	281955	NaN	NaN	357094	NaN	NaN	NaN	330168	361211	1330428	P22314	P22314
C11orf98	Uncharacterized protein C11orf98	CK098_HUMAN	58980.7	270234	NaN	181387	227401	NaN	182951	186120	220360	1.32743e+06	E9PRG8	E9PRG8
SNRNP70	U1 small nuclear ribonucleoprotein 70 kDa	RU17_HUMAN	227002	205975	NaN	129274	NaN	248243	179339	150541	186161	1326535	P08621	P08621
MARS1	Methionine--tRNA ligase, cytoplasmic	SYMC_HUMAN	185623	172531	134358	180925	NaN	NaN	154139	227452	268969	1323997	P56192	P56192
ESYT1	Extended synaptotagmin-1	ESYT1_HUMAN	120897	232029	221670	127118	NaN	250390	168345	105430	97376.6	1.32326e+06	Q9BSJ8	Q9BSJ8
KRAS	GTPase KRas	RASK_HUMAN	178700	198459	335979	147919	67762.5	NaN	130874	165187	87675.6	1.31256e+06	P01116	P01116
GRAP	GRB2-related adapter protein	GRAP_HUMAN	338093	315602	NaN	NaN	139375	NaN	244920	268904	NaN	1306894	Q13588	Q13588
PSMC3	26S proteasome regulatory subunit 6A	PRS6A_HUMAN	124529	169516	247719	160770	50826	NaN	192734	195707	163083	1304884	P17980	P17980
PRMT1	Protein arginine N-methyltransferase 1	ANM1_HUMAN	215966	224284	222079	156873	173670	NaN	121706	189796	NaN	1304374	Q99873	Q99873
STX7	Syntaxin-7	STX7_HUMAN	NaN	342789	NaN	NaN	439746	NaN	116741	401271	NaN	1300547	O15400	O15400
PAWR	PRKC apoptosis WT1 regulator protein	PAWR_HUMAN	157293	249017	117007	97149.8	171665	NaN	131143	196112	179207	1.29859e+06	Q96IZ0	Q96IZ0
PCNA	Proliferating cell nuclear antigen	PCNA_HUMAN	148920	131042	117949	217234	227817	154907	91022.4	110885	94030.1	1.29381e+06	P12004	P12004
KIF1A;KIF1B	Kinesin-like protein KIF1B	KIF1A_HUMAN;KIF1B_HUMAN	125719	136260	102821	146750	237924	NaN	197449	95481.7	250382	1.29279e+06	O60333;Q12756	O43896;O60333;Q12756
KLC1	Kinesin light chain 1	KLC1_HUMAN	53269.1	120431	101333	81453.3	66422	318834	131626	144863	273945	1.29218e+06	Q07866	Q07866;Q9H0B6
MT-CO2	Cytochrome c oxidase subunit 2	COX2_HUMAN	240521	189237	NaN	182545	263905	NaN	78189.9	306873	NaN	1.26127e+06	P00403	P00403
RBM25	RNA-binding protein 25	RBM25_HUMAN	340209	263131	175058	104737	139412	107138	67514.8	61730.3	NaN	1.25893e+06	P49756	P49756
SCCPDH	Saccharopine dehydrogenase-like oxidoreductase	SCPDL_HUMAN	250552	279462	68584.9	80794.2	225807	NaN	124125	150100	63599.1	1.24302e+06	Q8NBX0	Q8NBX0
GDI2	Rab GDP dissociation inhibitor beta	GDIB_HUMAN	142346	123930	112189	200060	64367.6	55193	167097	181726	188920	1.23583e+06	P50395	P50395
PDLIM7	PDZ and LIM domain protein 7	PDLI7_HUMAN	123876	418917	150344	142920	127974	NaN	54784.7	111296	103203	1.23331e+06	Q9NR12	Q9NR12
PRPF4B	Serine/threonine-protein kinase PRP4 homolog	PRP4B_HUMAN	112320	278295	131133	133568	210888	48305.7	139215	111883	61296	1.2269e+06	Q13523	Q13523
MRPL44	Large ribosomal subunit protein mL44	RM44_HUMAN	238421	270597	286282	NaN	NaN	NaN	315451	109574	NaN	1220325	Q9H9J2	Q9H9J2
PSMB3	Proteasome subunit beta type-3	PSB3_HUMAN	NaN	74999.2	376487	NaN	NaN	344841	73507.9	277381	63791.8	1.21101e+06	P49720	P49720
ALDH1A1;ALDH2	Aldehyde dehydrogenase 1A1	AL1A1_HUMAN;ALDH2_HUMAN	176628	159185	250477	196049	140793	NaN	127649	151251	NaN	1202032	P00352;P05091	O94788;P00352;P05091;P30837;P47895
AKR1C1;AKR1C2	Aldo-keto reductase family 1 member C2	AK1C1_HUMAN;AK1C2_HUMAN	NaN	136996	NaN	407003	145729	NaN	NaN	402831	98165.1	1.19072e+06	P52895;Q04828	P42330;P52895;Q04828
GNG12	Guanine nucleotide-binding protein G(I)/G(S)/G(O) subunit gamma-12	GBG12_HUMAN	NaN	596353	NaN	NaN	NaN	NaN	NaN	298062	295872	1190287	Q9UBI6	Q9UBI6
PRKAR2B	cAMP-dependent protein kinase type II-beta regulatory subunit	KAP3_HUMAN	NaN	203192	300740	150342	223858	NaN	97253	210851	NaN	1186236	P31323	P31323
AKR1B1;AKR1B15	Aldo-keto reductase family 1 member B15	AK1BF_HUMAN;ALDR_HUMAN	137788	95286.8	NaN	179196	142877	185502	168015	138378	138873	1.18592e+06	C9JRZ8;P15121	C9JRZ8;P15121
VPS13A	Intermembrane lipid transfer protein VPS13A	VP13A_HUMAN	NaN	NaN	NaN	869060	NaN	NaN	312450	NaN	NaN	1181510	Q96RL7	Q96RL7
PAFAH1B2	Platelet-activating factor acetylhydrolase IB subunit alpha2	PA1B2_HUMAN	133554	44216.2	41475.9	220668	261204	34027.5	131859	151497	160237	1.17874e+06	P68402	P68402
ISYNA1	Inositol-3-phosphate synthase 1	INO1_HUMAN	93216.7	142894	228201	155501	130377	127854	111846	96735	89721.7	1.17635e+06	Q9NPH2	Q9NPH2
CPN1	Carboxypeptidase N catalytic chain	CBPN_HUMAN	137552	183040	316289	117543	97410.6	NaN	187263	133644	NaN	1.17274e+06	P15169	P15169
MAPK1	Mitogen-activated protein kinase 1	MK01_HUMAN	183972	93570.6	110589	171984	116814	NaN	182133	181223	125075	1.16536e+06	P28482	P28482
NDUFB4	NADH dehydrogenase [ubiquinone] 1 beta subcomplex subunit 4	NDUB4_HUMAN	241741	243908	NaN	94677.8	124760	105723	103256	173095	74264.1	1.16142e+06	O95168	O95168
ARF6	ADP-ribosylation factor 6	ARF6_HUMAN	168779	100924	101360	NaN	NaN	396902	NaN	232245	160741	1160951	P62330	P62330
RSL1D1	Ribosomal L1 domain-containing protein 1	RL1D1_HUMAN	185268	309467	157038	NaN	114173	NaN	NaN	93405.2	298927	1.15828e+06	O76021	O76021
IPO9	Importin-9	IPO9_HUMAN	NaN	343983	NaN	NaN	95316.3	326681	150484	240641	NaN	1.15711e+06	Q96P70	Q96P70
VDAC1	Voltage-dependent anion-selective channel protein 1	VDAC1_HUMAN	286497	114041	NaN	NaN	379319	NaN	144643	230042	NaN	1154542	P21796	P21796
ATP6V1A	V-type proton ATPase catalytic subunit A	VATA_HUMAN	NaN	450593	NaN	NaN	245500	NaN	146424	259247	48525.3	1.15029e+06	P38606	P38606
HSPE1	10 kDa heat shock protein, mitochondrial	CH10_HUMAN	253274	44533.1	94094.4	185712	113683	NaN	115220	172236	170242	1.14899e+06	P61604	P61604
EXOC1	Exocyst complex component 1	EXOC1_HUMAN	NaN	316795	NaN	NaN	320757	NaN	NaN	505565	NaN	1143117	Q9NV70	Q9NV70
RTN4	Reticulon-4	RTN4_HUMAN	124791	402390	167743	NaN	153654	NaN	NaN	202638	91835.3	1.14305e+06	Q9NQC3	Q9NQC3
EIF5B	Eukaryotic translation initiation factor 5B	IF2P_HUMAN	241363	188355	163621	106285	NaN	108297	133781	195362	NaN	1137064	O60841	O60841
PPP2R2A	Serine/threonine-protein phosphatase 2A 55 kDa regulatory subunit B alpha isoform	2ABA_HUMAN	154567	124430	127161	192723	93681	NaN	137072	178049	124524	1132207	P63151	P63151
KRT77	Keratin, type II cytoskeletal 1b	K2C1B_HUMAN	126324	NaN	217821	NaN	NaN	569332	NaN	215606	NaN	1129083	Q7Z794	Q7Z794
DERL1	Derlin-1	DERL1_HUMAN	229569	135258	51241.4	96381.5	59531	42365.3	109925	286937	112728	1.12394e+06	Q9BUN8	Q9BUN8
ARG1	Arginase-1	ARGI1_HUMAN	329980	NaN	364178	79166.4	99371.6	NaN	116264	131777	NaN	1120737	P05089	P05089
SMC1A	Structural maintenance of chromosomes protein 1A	SMC1A_HUMAN	31559.6	22362.7	332749	390249	149919	59546.9	NaN	86154.8	47370.5	1.11991e+06	Q14683	Q14683
VAMP2;VAMP3	Vesicle-associated membrane protein 2	VAMP2_HUMAN;VAMP3_HUMAN	45317.2	212497	89553.9	NaN	268320	NaN	NaN	501723	NaN	1.11741e+06	P63027;Q15836	P63027;Q15836
SLC25A1	Tricarboxylate transport protein, mitochondrial	TXTP_HUMAN	139176	170923	153672	47355.9	211455	NaN	NaN	262656	129855	1.11509e+06	P53007	P53007
RAB10	Ras-related protein Rab-10	RAB10_HUMAN	161386	277861	143213	121425	46319.5	NaN	176751	187155	NaN	1.11411e+06	P61026	P61026
PSMD14	26S proteasome non-ATPase regulatory subunit 14	PSDE_HUMAN	359749	NaN	NaN	345284	NaN	NaN	NaN	406658	NaN	1111691	O00487	O00487
SF3B4	Splicing factor 3B subunit 4	SF3B4_HUMAN	303485	259863	75419	220247	137885	NaN	NaN	114039	NaN	1110938	Q15427	Q15427
CHST14	Carbohydrate sulfotransferase 14	CHSTE_HUMAN	NaN	418129	NaN	NaN	324818	NaN	NaN	367416	NaN	1110363	Q8NCH0	Q8NCH0
SF3A1	Splicing factor 3A subunit 1	SF3A1_HUMAN	241787	172793	NaN	144534	NaN	NaN	88724.3	123806	337626	1.10927e+06	Q15459	Q15459
RABL6	Rab-like protein 6	RABL6_HUMAN	143086	315045	226959	189201	NaN	NaN	136413	96815.5	NaN	1.10752e+06	Q3YEC7	Q3YEC7
LRRC15	Leucine-rich repeat-containing protein 15	LRC15_HUMAN	NaN	NaN	561652	57276.3	NaN	NaN	NaN	487734	NaN	1.10666e+06	Q8TF66	Q8TF66
LUC7L	Putative RNA-binding protein Luc7-like 1	LUC7L_HUMAN	139185	133303	166375	107489	78002	NaN	184097	151127	146907	1106485	Q9NQ29	Q9NQ29
PRDX5	Peroxiredoxin-5, mitochondrial	PRDX5_HUMAN	289657	NaN	NaN	167698	284994	NaN	192320	156426	NaN	1091095	P30044	P30044
NR2F2	COUP transcription factor 2	COT2_HUMAN	48367.6	247062	144129	NaN	198503	NaN	49677.4	235046	163945	1086730	P24468	P10589;P24468
CCDC92	Coiled-coil domain-containing protein 92	CCD92_HUMAN	171637	NaN	209752	126426	NaN	NaN	146723	231153	198703	1084394	Q53HC0	Q53HC0
S100A16	Protein S100-A16	S10AG_HUMAN	77204.2	305342	81134	134877	155485	NaN	NaN	330180	NaN	1.08422e+06	Q96FQ6	Q96FQ6
POLR2C	DNA-directed RNA polymerase II subunit RPB3	RPB3_HUMAN	NaN	553124	158674	NaN	49568.9	NaN	112128	NaN	207769	1.08126e+06	P19387	P19387
TRIM28	Transcription intermediary factor 1-beta	TIF1B_HUMAN	115194	185354	93501.8	93164.5	182368	NaN	133846	160761	115810	1.08e+06	Q13263	Q13263
LARS1	Leucine--tRNA ligase, cytoplasmic	SYLC_HUMAN	NaN	72119.6	NaN	123913	159281	378216	45495.9	41660.1	256170	1.07686e+06	Q9P2J5	Q9P2J5
PRKAR1A	cAMP-dependent protein kinase type I-alpha regulatory subunit	KAP0_HUMAN	92779.4	187560	189126	96322.1	224263	NaN	70184.9	162658	53035.7	1.07593e+06	P10644	P10644
MCAM	Cell surface glycoprotein MUC18	MUC18_HUMAN	313612	177487	NaN	348324	NaN	NaN	NaN	235654	NaN	1075077	P43121	P43121
ARL6IP5	PRA1 family protein 3	PRAF3_HUMAN	212377	281885	86157.9	187362	NaN	NaN	133312	164971	NaN	1.06606e+06	O75915	O75915
TSR1	Pre-rRNA-processing protein TSR1 homolog	TSR1_HUMAN	NaN	216734	127054	69651.4	97685.3	162249	122361	122320	130713	1.04877e+06	Q2NL82	Q2NL82
EIF2AK2	Interferon-induced, double-stranded RNA-activated protein kinase	E2AK2_HUMAN	93179.3	235791	158803	172962	83325.3	57607.1	114538	127960	NaN	1.04417e+06	P19525	P19525
CSNK1A1	Casein kinase I isoform alpha	KC1A_HUMAN	159758	87235.9	58763	NaN	159120	NaN	179759	137954	260490	1.04308e+06	P48729	P48729;Q8N752
HARS1;HARS2	Histidine--tRNA ligase, cytoplasmic	HARS1_HUMAN;SYHM_HUMAN	96766.1	111971	204486	79299.8	96609.4	94738.7	125224	151662	78184.4	1.03894e+06	P12081;P49590	P12081;P49590
NACA	Nascent polypeptide-associated complex subunit alpha, muscle-specific form	NACAM_HUMAN;NACA_HUMAN	136024	241510	75242.8	100141	204510	NaN	137614	142867	NaN	1.03791e+06	E9PAV3;Q13765	Q13765;E9PAV3
NUP58	Nucleoporin p58/p45	NUP58_HUMAN	76423.6	153272	140306	NaN	NaN	318556	186611	154913	NaN	1.03008e+06	Q9BVL2	Q9BVL2
SNRPD1	Small nuclear ribonucleoprotein Sm D1	SMD1_HUMAN	162194	366660	320231	NaN	NaN	NaN	83252.9	91768.2	NaN	1.02411e+06	P62314	P62314
MFSD10	Major facilitator superfamily domain-containing protein 10	MFS10_HUMAN	139270	528819	NaN	50803.8	48771	NaN	62822.1	192063	NaN	1.02255e+06	Q14728	Q14728
LMNB2	Lamin-B2	LMNB2_HUMAN	173441	234442	162826	119103	100870	NaN	115997	115718	NaN	1022397	Q03252	Q03252
MAP4K4;MINK1;TNIK	Mitogen-activated protein kinase kinase kinase kinase 4	M4K4_HUMAN;MINK1_HUMAN;TNIK_HUMAN	241754	190191	NaN	NaN	125241	NaN	107771	153974	200682	1019613	O95819;Q8N4C8;Q9UKE5	O95819;Q8N4C8;Q9UKE5
CAMK2D	Calcium/calmodulin-dependent protein kinase type II subunit delta	KCC2D_HUMAN	57788.2	137462	184081	28389.1	136832	300746	64980.2	104142	NaN	1.01442e+06	Q13557	Q13557
ZNF185	Zinc finger protein 185	ZN185_HUMAN	105747	182904	131956	116362	140372	NaN	NaN	162693	173625	1013659	O15231	O15231
C8B	Complement component C8 beta chain	CO8B_HUMAN	180875	96380.9	NaN	236255	NaN	150260	181831	165651	NaN	1.01125e+06	P07358	P07358
PRDX3	Thioredoxin-dependent peroxide reductase, mitochondrial	PRDX3_HUMAN	278691	64291.2	61388.1	288402	101918	NaN	118537	95560.1	NaN	1.00879e+06	P30048	P30048
GLO1	Lactoylglutathione lyase	LGUL_HUMAN	NaN	NaN	421881	183745	107385	206962	NaN	NaN	84024.2	1.004e+06	Q04760	Q04760
CANX	Calnexin	CALX_HUMAN	116579	199002	137329	98148.4	99357.1	NaN	109439	233288	NaN	993142	P27824	P27824
ITIH1	Inter-alpha-trypsin inhibitor heavy chain H1	ITIH1_HUMAN	249941	107878	225498	146706	NaN	NaN	139843	121993	NaN	991859	P19827	P19827
PYCR1	Pyrroline-5-carboxylate reductase 1, mitochondrial	P5CR1_HUMAN	165287	207395	113324	202018	94688.4	NaN	83171.2	120776	NaN	986660	P32322	P32322;Q96C36
CDK9	Cyclin-dependent kinase 9	CDK9_HUMAN	177127	219882	134184	101454	113394	NaN	126690	111807	NaN	984538	P50750	P50750
SRPRB	Signal recognition particle receptor subunit beta	SRPRB_HUMAN	127367	189852	NaN	95138.9	148377	NaN	72651.6	185170	164604	983160	Q9Y5M8	Q9Y5M8
ITPR3	Inositol 1,4,5-trisphosphate receptor type 3	ITPR3_HUMAN	315503	168406	192707	NaN	140942	NaN	80974.2	84336.8	NaN	982869	Q14573	Q14571;Q14573
ATP1A1	Sodium/potassium-transporting ATPase subunit alpha-1	AT1A1_HUMAN	224104	135844	129969	NaN	250520	NaN	NaN	239119	NaN	979556	P05023	P05023;P13637;P20648;P50993
PGAM5	Serine/threonine-protein phosphatase PGAM5, mitochondrial	PGAM5_HUMAN	150243	66467	167972	112898	71907.3	NaN	157586	142314	104397	973784	Q96HS1	Q96HS1
S100A4	Protein S100-A4	S10A4_HUMAN	117703	106755	110704	NaN	65910.6	152127	95853.3	127237	196554	972844	P26447	P26447
CIRBP	Cold-inducible RNA-binding protein	CIRBP_HUMAN	102863	456044	NaN	37013.7	114878	NaN	NaN	158741	100984	970524	Q14011	Q14011
DHX30	ATP-dependent RNA helicase DHX30	DHX30_HUMAN	144917	125638	124359	94987.4	160880	NaN	111068	140934	67216.2	970000	Q7L2E3	Q7L2E3
CYFIP1	Cytoplasmic FMR1-interacting protein 1	CYFP1_HUMAN	58239	42279	233657	NaN	87938.3	344984	54512.9	64251.4	83456.9	969319	Q7L576	Q7L576;Q96F07
OGN	Mimecan	MIME_HUMAN	215608	139339	228779	NaN	NaN	NaN	190402	190240	NaN	964368	P20774	P20774
NAT10	RNA cytidine acetyltransferase	NAT10_HUMAN	143415	213594	NaN	152159	NaN	86560.4	127552	141130	94728.7	959139	Q9H0A0	Q9H0A0
HSBP1	Heat shock factor-binding protein 1	HSBP1_HUMAN	204214	112087	177845	136834	NaN	NaN	172742	154135	NaN	957857	O75506	O75506
TNPO1	Transportin-1	TNPO1_HUMAN	NaN	737671	NaN	NaN	87851.4	NaN	NaN	127821	NaN	953343	Q92973	Q92973
GPX4	Phospholipid hydroperoxide glutathione peroxidase	GPX4_HUMAN	78699.2	95997.4	83029	NaN	97480	150215	218288	224350	NaN	948059	P36969	P36969
ABCE1	ATP-binding cassette sub-family E member 1	ABCE1_HUMAN	100116	504442	338430	NaN	NaN	NaN	NaN	NaN	NaN	942988	P61221	P61221
EML4	Echinoderm microtubule-associated protein-like 4	EMAL4_HUMAN	NaN	179601	133754	NaN	95458.6	NaN	NaN	312482	220475	941771	Q9HC35	Q9HC35
HDAC1	Histone deacetylase 1	HDAC1_HUMAN	NaN	252295	213157	82431.1	375393	NaN	NaN	NaN	NaN	923276	Q13547	Q13547
CTNNB1	Catenin beta-1	CTNB1_HUMAN	NaN	87762.5	NaN	120448	126626	162300	102421	322819	NaN	922376	P35222	P35222
DDB1	DNA damage-binding protein 1	DDB1_HUMAN	185646	73605.9	139161	47974.1	82754.9	NaN	124057	110305	150220	913724	Q16531	Q16531
PAICS	Bifunctional phosphoribosylaminoimidazole carboxylase/phosphoribosylaminoimidazole succinocarboxamide synthetase	PUR6_HUMAN	173730	128393	206597	NaN	112060	NaN	118530	164633	NaN	903943	P22234	P22234
WTAP	Pre-mRNA-splicing regulator WTAP	FL2D_HUMAN	259933	420054	216230	NaN	NaN	NaN	NaN	NaN	NaN	896217	Q15007	Q15007
FHL1	Four and a half LIM domains protein 1	FHL1_HUMAN	167123	164349	NaN	98715.8	70569.4	NaN	252933	141258	NaN	894948	Q13642	Q13642
BYSL	Bystin	BYST_HUMAN	74201.8	63741.6	76694.5	NaN	79940.5	210910	120347	120161	147546	893542	Q13895	Q13895
TPP2	Tripeptidyl-peptidase 2	TPP2_HUMAN	132173	84907.7	86065.5	133139	93136.8	NaN	137602	141281	78803	887108	P29144	P29144
EFTUD2	116 kDa U5 small nuclear ribonucleoprotein component	U5S1_HUMAN	165291	296842	138427	NaN	105635	NaN	76991.9	103334	NaN	886521	Q15029	Q15029
NCOA5	Nuclear receptor coactivator 5	NCOA5_HUMAN	226578	199541	NaN	90886.4	NaN	NaN	230832	133807	NaN	881644	Q9HCD5	Q9HCD5
TECR	Very-long-chain enoyl-CoA reductase	TECR_HUMAN	152562	325934	NaN	NaN	137090	NaN	NaN	265403	NaN	880989	Q9NZ01	Q9NZ01
FBL	rRNA 2'-O-methyltransferase fibrillarin	FBRL_HUMAN	169833	237091	97276.4	NaN	91042.4	NaN	31605.2	70170.4	179761	876779	P22087	P22087;A6NHQ2
NOS3	Nitric oxide synthase 3	NOS3_HUMAN	172517	104146	119490	83005.2	NaN	70402.7	128023	196863	NaN	874447	P29474	P29474
DDX21	Nucleolar RNA helicase 2	DDX21_HUMAN	136626	233237	NaN	34925.5	56568.9	NaN	197131	121398	90123.8	870010	Q9NR30	Q9NR30
SAR1A;SAR1B	GTP-binding protein SAR1a	SAR1A_HUMAN;SAR1B_HUMAN	NaN	129550	NaN	NaN	129874	NaN	150818	182716	274905	867863	Q9NR31;Q9Y6B6	Q9NR31;Q9Y6B6
SMARCA1;SMARCA5	SWI/SNF-related matrix-associated actin-dependent regulator of chromatin subfamily A member 5	SMCA1_HUMAN;SMCA5_HUMAN	136797	219562	95541.2	54067.6	201379	NaN	82981.2	74846.4	NaN	865174	O60264;P28370	O60264;P28370
HNRNPDL	Heterogeneous nuclear ribonucleoprotein D-like	HNRDL_HUMAN	148615	168399	168082	NaN	119365	NaN	162819	95582.8	NaN	862863	O14979	O14979
UPF1	Regulator of nonsense transcripts 1	RENT1_HUMAN	NaN	108129	NaN	70868.2	153113	140729	143599	100256	142660	859354	Q92900	Q92900
GPX8	Probable glutathione peroxidase 8	GPX8_HUMAN	NaN	413027	NaN	NaN	225126	NaN	NaN	218186	NaN	856339	Q8TED1	Q8TED1
COX6C	Cytochrome c oxidase subunit 6C	COX6C_HUMAN	381909	335920	NaN	NaN	NaN	NaN	NaN	136324	NaN	854153	P09669	P09669
USP9X	Probable ubiquitin carboxyl-terminal hydrolase FAF-X	USP9X_HUMAN	34151.5	254830	124159	45034.5	251029	NaN	NaN	57503.8	87365	854073	Q93008	Q93008
SEC23A	Protein transport protein Sec23A	SC23A_HUMAN	98776	155554	66618.8	100711	NaN	196384	97485.5	65605.9	71160.4	852296	Q15436	Q15436
PSMC1	26S proteasome regulatory subunit 4	PRS4_HUMAN	125564	71262	34417.4	NaN	396193	NaN	NaN	172926	45630.3	845993	P62191	P62191
HIP1R	Huntingtin-interacting protein 1-related protein	HIP1R_HUMAN	NaN	362443	NaN	NaN	NaN	NaN	NaN	480260	NaN	842703	O75146	O75146
LRPPRC	Leucine-rich PPR motif-containing protein, mitochondrial	LPPRC_HUMAN	NaN	155800	146782	NaN	202544	146397	NaN	187254	NaN	838777	P42704	P42704
CD44	CD44 antigen	CD44_HUMAN	92000.6	149245	30883.9	66658	160202	84247.1	32929.4	133305	84456.3	833927	P16070	P16070
ITGB1	Integrin beta-1	ITB1_HUMAN	140509	105298	NaN	177485	NaN	NaN	148295	149734	112347	833668	P05556	P05556
PON1	Serum paraoxonase/arylesterase 1	PON1_HUMAN	94719	NaN	89472.3	77619.9	172064	167736	74089.7	92590.1	59474.7	827766	P27169	P27169
CTNNA2	Catenin alpha-2	CTNA2_HUMAN	NaN	291175	NaN	NaN	NaN	123576	208188	204434	NaN	827373	P26232	P26232
SDHA	Succinate dehydrogenase [ubiquinone] flavoprotein subunit, mitochondrial	SDHA_HUMAN	174067	172011	27595.8	179999	NaN	NaN	132697	140472	NaN	826842	P31040	P31040
PSMD12	26S proteasome non-ATPase regulatory subunit 12	PSD12_HUMAN	142152	128960	NaN	178458	NaN	NaN	203615	172533	NaN	825718	O00232	O00232
MRPL14	Large ribosomal subunit protein uL14m	RM14_HUMAN	402211	251907	NaN	NaN	NaN	NaN	NaN	170134	NaN	824252	Q6P1L8	Q6P1L8
CFB	Complement factor B	CFAB_HUMAN	183903	56320.4	NaN	333427	NaN	NaN	148200	98946.7	NaN	820797	P00751	P00751
STOML3	Stomatin-like protein 3	STML3_HUMAN	NaN	NaN	177361	NaN	181694	254703	NaN	206463	NaN	820221	Q8TAV4	Q8TAV4
MPPE1	Metallophosphoesterase 1	MPPE1_HUMAN	NaN	232580	NaN	NaN	296614	NaN	NaN	288247	NaN	817441	Q53F39	Q53F39
LARP1	La-related protein 1	LARP1_HUMAN	68761.6	152852	103702	105053	224690	NaN	81422.5	78886.2	NaN	815367	Q6PKG0	Q6PKG0
GPX1	Glutathione peroxidase 1	GPX1_HUMAN	197418	NaN	NaN	169293	NaN	NaN	246021	201010	NaN	813742	P07203	P07203
MICAL2	[F-actin]-monooxygenase MICAL2	MICA2_HUMAN	124305	289283	157783	NaN	126798	115200	NaN	NaN	NaN	813369	O94851	O94851
SRM	Spermidine synthase	SPEE_HUMAN	156020	NaN	183566	145013	NaN	NaN	132975	80329.2	114585	812488	P19623	P19623
PNP	Purine nucleoside phosphorylase	PNPH_HUMAN	277353	NaN	117510	172273	NaN	NaN	NaN	116415	125693	809244	P00491	P00491
EIF6	Eukaryotic translation initiation factor 6	IF6_HUMAN	251987	217548	NaN	NaN	NaN	NaN	101060	236770	NaN	807365	P56537	P56537
ELOVL1	Elongation of very long chain fatty acids protein 1	ELOV1_HUMAN	25614.2	273574	33593.3	NaN	183745	NaN	NaN	244384	43574.6	804485	Q9BW60	Q9BW60
KRT13	Keratin, type I cytoskeletal 13	K1C13_HUMAN	NaN	NaN	NaN	NaN	NaN	NaN	NaN	NaN	801619	801619	P13646	P13646
NDUFA13	NADH dehydrogenase [ubiquinone] 1 alpha subcomplex subunit 13	NDUAD_HUMAN	219677	254748	159259	NaN	NaN	NaN	NaN	163057	NaN	796741	Q9P0J0	Q9P0J0
BAX	Apoptosis regulator BAX	BAX_HUMAN	122159	NaN	NaN	151725	176637	196723	NaN	149398	NaN	796642	Q07812	Q07812
KANK2	KN motif and ankyrin repeat domain-containing protein 2	KANK2_HUMAN	107075	294229	139401	170699	NaN	NaN	NaN	24936.3	57609.5	793950	Q63ZY3	Q63ZY3
KIF13B	Kinesin-like protein KIF13B	KI13B_HUMAN	52895.9	107111	47475.2	NaN	25935.9	243587	76335.4	66585.3	173242	793168	Q9NQT8	Q9H1H9;Q9NQT8
COX4I1	Cytochrome c oxidase subunit 4 isoform 1, mitochondrial	COX41_HUMAN	273838	NaN	NaN	NaN	NaN	NaN	260457	258664	NaN	792959	P13073	P13073
PEPD	Xaa-Pro dipeptidase	PEPD_HUMAN	76281.3	42163.3	193027	134677	75321.1	NaN	60839.5	133180	75178.9	790668	P12955	P12955
DCTN1	Dynactin subunit 1	DCTN1_HUMAN	228802	169143	205097	NaN	NaN	NaN	NaN	186682	NaN	789724	Q14203	Q14203
NDE1;NDEL1	Nuclear distribution protein nudE-like 1	NDE1_HUMAN;NDEL1_HUMAN	78842.5	124728	149935	110932	58108.7	NaN	85946.5	55579.9	123839	787912	Q9GZM8;Q9NXR1	Q9GZM8;Q9NXR1
GOLGA2	Golgin subfamily A member 2	GOGA2_HUMAN	61440.5	122085	115325	86982.5	39846.8	112353	90414.4	42951.9	113518	784917	Q08379	Q08379
HEXIM1	Protein HEXIM1	HEXI1_HUMAN	127141	70869	158430	211339	NaN	NaN	108939	107115	NaN	783833	O94992	O94992
PSMC6	26S proteasome regulatory subunit 10B	PRS10_HUMAN	109306	119911	96368.7	97767.6	NaN	NaN	85870.9	101042	164118	774384	P62333	P62333
FRYL	Protein furry homolog-like	FRYL_HUMAN	58705	127490	96615.4	64923.7	137472	133516	73121.5	77954.8	NaN	769798	O94915	O94915;Q5TBA9
RO60	RNA-binding protein RO60	RO60_HUMAN	NaN	247719	NaN	NaN	255568	NaN	NaN	185334	80995.6	769617	P10155	P10155
HMGA2	High mobility group protein HMGI-C	HMGA2_HUMAN	190755	452437	18203.7	NaN	NaN	NaN	NaN	107244	NaN	768640	P52926	P52926
PIP	Prolactin-inducible protein	PIP_HUMAN	304678	NaN	172576	187125	NaN	NaN	36544.8	NaN	59686.5	760610	P12273	P12273
STMN1	Stathmin	STMN1_HUMAN	147194	62162.1	NaN	172152	NaN	89394.6	77592.6	103318	108503	760316	P16949	P16949
ERO1A	ERO1-like protein alpha	ERO1A_HUMAN	133096	NaN	117349	131406	NaN	NaN	134348	115706	128183	760088	Q96HE7	Q96HE7
KHSRP	Far upstream element-binding protein 2	FUBP2_HUMAN	130684	70516.3	139589	NaN	NaN	NaN	91510.4	137279	184913	754492	Q92945	Q92945
BASP1	Brain acid soluble protein 1	BASP1_HUMAN	162434	NaN	87762.2	102936	176819	NaN	70836.7	147520	NaN	748308	P80723	P80723
CPSF7	Cleavage and polyadenylation specificity factor subunit 7	CPSF7_HUMAN	85452.1	111870	175711	91438.8	84170.9	NaN	93607	98244.9	NaN	740495	Q8N684	Q8N684
MYCT1	Myc target protein 1	MYCT1_HUMAN	NaN	NaN	59434.3	NaN	316265	NaN	NaN	360228	NaN	735927	Q8N699	Q8N699
SNTB2	Beta-2-syntrophin	SNTB2_HUMAN	128530	87669.4	167519	NaN	151320	NaN	34612.1	159573	NaN	729224	Q13425	Q13425
SAMD9	Sterile alpha motif domain-containing protein 9	SAMD9_HUMAN	NaN	385970	80843.9	NaN	250779	NaN	NaN	NaN	NaN	717593	Q5K651	Q5K651
AKR1A1	Aldo-keto reductase family 1 member A1	AK1A1_HUMAN	113007	30595.4	115314	112412	74290.1	86785.4	NaN	74653.8	106864	713922	P14550	P14550
MRPL17	Large ribosomal subunit protein bL17m	RM17_HUMAN	84226.1	107386	52088.2	NaN	135837	NaN	102969	112565	117212	712283	Q9NRX2	Q9NRX2
PROCR	Endothelial protein C receptor	EPCR_HUMAN	169636	89561.7	89719.1	99165.2	31556.7	NaN	NaN	107351	118011	705001	Q9UNN8	Q9UNN8
UBAC2	Ubiquitin-associated domain-containing protein 2	UBAC2_HUMAN	NaN	282340	NaN	NaN	422609	NaN	NaN	NaN	NaN	704949	Q8NBM4	Q8NBM4
IGFALS	Insulin-like growth factor-binding protein complex acid labile subunit	ALS_HUMAN	147191	NaN	234515	83537.2	83773.2	NaN	NaN	95552.7	50081	694650	P35858	P35858
PSMA5	Proteasome subunit alpha type-5	PSA5_HUMAN	152618	111438	NaN	153014	NaN	NaN	112354	160260	NaN	689684	P28066	P28066
PDHA1	Pyruvate dehydrogenase E1 component subunit alpha, somatic form, mitochondrial	ODPA_HUMAN	117459	96972.4	NaN	75736.6	NaN	NaN	212233	186864	NaN	689265	P08559	P08559;P29803
GALNT1	Polypeptide N-acetylgalactosaminyltransferase 1	GALT1_HUMAN	NaN	209908	NaN	NaN	261597	NaN	NaN	211953	NaN	683458	Q10472	Q10472
CYC1	Cytochrome c1, heme protein, mitochondrial	CY1_HUMAN	113527	245613	NaN	NaN	65374.1	NaN	72050.5	173284	NaN	669849	P08574	P08574
TOP2A	DNA topoisomerase 2-alpha	TOP2A_HUMAN	211674	108470	51064.3	72646.9	78868.6	NaN	40309.9	65400.7	40060.2	668495	P11388	P11388
FAM98B	Protein FAM98B	FA98B_HUMAN	77834	92795.3	55529.9	53354.9	53312.6	NaN	94565.6	75235.1	165772	668399	Q52LJ0	Q52LJ0
MYO9B	Unconventional myosin-IXb	MYO9B_HUMAN	75559.1	140300	126913	55185.1	NaN	NaN	95608.2	106471	68270.5	668307	Q13459	Q13459
ANGPT2	Angiopoietin-2	ANGP2_HUMAN	248887	NaN	47077.3	228163	NaN	NaN	NaN	138365	NaN	662492	O15123	O15123
PDS5A;PDS5B	Sister chromatid cohesion protein PDS5 homolog A	PDS5A_HUMAN;PDS5B_HUMAN	NaN	270023	NaN	NaN	310249	NaN	NaN	76874.1	NaN	657146	Q29RF7;Q9NTI5	Q29RF7;Q9NTI5
CLPTM1	Putative lipid scramblase CLPTM1	CLPT1_HUMAN	NaN	315451	NaN	NaN	NaN	NaN	NaN	334166	NaN	649617	O96005	O96005
DOCK4	Dedicator of cytokinesis protein 4	DOCK4_HUMAN	NaN	110830	92654.9	187308	97269.6	NaN	NaN	159847	NaN	647910	Q8N1I0	Q8N1I0
RAB2A;RAB2B	Ras-related protein Rab-2A	RAB2A_HUMAN;RAB2B_HUMAN	142185	NaN	93258	78382.9	79474.9	NaN	NaN	NaN	254174	647475	P61019;Q8WUD1	P61019;Q8WUD1
POTEKP	Putative beta-actin-like protein 3	ACTBM_HUMAN	644704	NaN	NaN	NaN	NaN	NaN	NaN	NaN	NaN	644704	Q9BYX7	Q6S8J3;Q9BYX7;P0CG38;P0CG39
LSM3	U6 snRNA-associated Sm-like protein LSm3	LSM3_HUMAN	125704	180103	NaN	70722.8	115594	NaN	NaN	99773.3	48460	640357	P62310	P62310
SRP72	Signal recognition particle subunit SRP72	SRP72_HUMAN	NaN	84130.6	NaN	NaN	149845	221140	NaN	54594.2	116668	626378	O76094	O76094
DIPK1B	Divergent protein kinase domain 1B	DIK1B_HUMAN	NaN	159105	NaN	NaN	98143.8	NaN	NaN	365664	NaN	622913	Q5VUD6	Q5VUD6
RNPS1	RNA-binding protein with serine-rich domain 1	RNPS1_HUMAN	315219	217717	NaN	NaN	NaN	NaN	NaN	89804.3	NaN	622740	Q15287	Q15287
WRN	Bifunctional 3'-5' exonuclease/ATP-dependent helicase WRN	WRN_HUMAN	75762.1	116901	31671.6	127339	NaN	NaN	82148.8	183584	NaN	617406	Q14191	Q14191
ARPC2	Actin-related protein 2/3 complex subunit 2	ARPC2_HUMAN	128963	242225	NaN	51194.9	NaN	NaN	76185.1	117651	NaN	616219	O15144	O15144
FILIP1L	Filamin A-interacting protein 1-like	FIL1L_HUMAN	50590.4	51808.6	134143	65554.5	62476.6	47146.3	50607.3	56778.9	95926.6	615032	Q4L180	Q4L180
PDIA5	Protein disulfide-isomerase A5	PDIA5_HUMAN	152346	179355	NaN	NaN	NaN	NaN	160323	121798	NaN	613822	Q14554	Q14554
RANGAP1	Ran GTPase-activating protein 1	RAGP1_HUMAN	77077.2	159533	58129.3	NaN	117207	NaN	38798.4	158105	NaN	608850	P46060	P46060
CUL4B	Cullin-4B	CUL4B_HUMAN	NaN	205505	130858	NaN	130669	NaN	NaN	86466.1	42545.4	596044	Q13620	Q13619;Q13620
OLA1	Obg-like ATPase 1	OLA1_HUMAN	131613	86826.7	NaN	95260.4	93610.6	NaN	78142.2	107915	NaN	593368	Q9NTK5	Q9NTK5
ME2	NAD-dependent malic enzyme, mitochondrial	MAOM_HUMAN	NaN	NaN	487764	NaN	NaN	NaN	NaN	97017.7	NaN	584782	P23368	P23368
SRGAP2;SRGAP2B;SRGAP2C	SLIT-ROBO Rho GTPase-activating protein 2	SRG2B_HUMAN;SRG2C_HUMAN;SRGP2_HUMAN	110964	93008.7	97691.9	113721	NaN	NaN	60314.3	104725	NaN	580425	O75044;P0DJJ0;P0DMP2	O75044;P0DJJ0;Q7Z6B7;P0DMP2
BCS1L	Mitochondrial chaperone BCS1	BCS1_HUMAN	NaN	143746	296723	NaN	NaN	NaN	NaN	136282	NaN	576751	Q9Y276	Q9Y276
PPP1R12A	Protein phosphatase 1 regulatory subunit 12A	MYPT1_HUMAN	NaN	61721.5	264956	54549.5	NaN	NaN	81840.8	113196	NaN	576264	O14974	O14974
LRRFIP1	Leucine-rich repeat flightless-interacting protein 1	LRRF1_HUMAN	107864	67645.9	130063	NaN	NaN	NaN	137809	132606	NaN	575988	Q32MZ4	Q32MZ4
SEC22B	Vesicle-trafficking protein SEC22b	SC22B_HUMAN	110819	214803	NaN	NaN	NaN	NaN	93967.7	156159	NaN	575749	O75396	O75396
DNM3	Dynamin-3	DYN3_HUMAN	80801.6	125140	NaN	86239.3	53210.2	95793.8	NaN	88590.7	45875.5	575651	Q9UQ16	P50570;Q9UQ16
PLOD1	Procollagen-lysine,2-oxoglutarate 5-dioxygenase 1	PLOD1_HUMAN	120594	NaN	NaN	108037	88134.5	NaN	107638	147650	NaN	572054	Q02809	Q02809
AP2A2	AP-2 complex subunit alpha-2	AP2A2_HUMAN	68236.6	99874.1	100272	59812.5	76371.9	NaN	59522.5	107693	NaN	571783	O94973	O94973
TMTC3	Protein O-mannosyl-transferase TMTC3	TMTC3_HUMAN	24278	113036	88735.3	58058.6	166399	NaN	21561.9	98571.9	NaN	570641	Q6ZXV5	Q6ZXV5
GPI	Glucose-6-phosphate isomerase	G6PI_HUMAN	131658	NaN	125776	78926.1	NaN	NaN	82151.5	151332	NaN	569844	P06744	P06744
DUT	Deoxyuridine 5'-triphosphate nucleotidohydrolase, mitochondrial	DUT_HUMAN	75968.2	144221	NaN	62880.9	13110.4	NaN	119058	153319	NaN	568558	P33316	P33316
PSMD2	26S proteasome non-ATPase regulatory subunit 2	PSMD2_HUMAN	47611.1	47201.2	71394.6	NaN	95768.1	104093	48583.8	86821.3	63761.9	565235	Q13200	Q13200
KLHL26	Kelch-like protein 26	KLH26_HUMAN	32762.5	164135	155179	NaN	NaN	88833.8	NaN	30571.4	93645.3	565127	Q53HC5	Q53HC5
SF1	Splicing factor 1	SF01_HUMAN	178223	NaN	NaN	97717.5	NaN	NaN	155437	129932	NaN	561310	Q15637	Q15637
USE1	Vesicle transport protein USE1	USE1_HUMAN	67345.7	137510	NaN	NaN	44639.6	NaN	101481	140020	69015.2	560012	Q9NZ43	Q9NZ43
PGAM1	Phosphoglycerate mutase 1	PGAM1_HUMAN	145053	NaN	294516	120094	NaN	NaN	NaN	NaN	NaN	559663	P18669	P15259;P18669;Q8N0Y7
PSMD1	26S proteasome non-ATPase regulatory subunit 1	PSMD1_HUMAN	59535	NaN	21842.3	78459.5	107548	63652	31177.3	71545.7	119794	553554	Q99460	Q99460
HAS1	Hyaluronan synthase 1	HYAS1_HUMAN	178892	NaN	NaN	194333	39276.7	NaN	134873	NaN	NaN	547375	Q92839	Q92839
ARHGAP45	Rho GTPase-activating protein 45	HMHA1_HUMAN	71019.7	48144.8	84789	79183.9	104743	NaN	NaN	61558.7	96345.6	545785	Q92619	Q92619
NDUFV1	NADH dehydrogenase [ubiquinone] flavoprotein 1, mitochondrial	NDUV1_HUMAN	51998.3	173752	NaN	60950.2	87821.5	NaN	82090.2	86463.2	NaN	543075	P49821	P49821
SAFB	Scaffold attachment factor B1	SAFB1_HUMAN	179893	244714	NaN	NaN	116513	NaN	NaN	NaN	NaN	541120	Q15424	Q15424
S100A8	Protein S100-A8	S10A8_HUMAN	204630	NaN	NaN	NaN	NaN	NaN	120922	57411.9	152737	535701	P05109	P05109
VDAC3	Voltage-dependent anion-selective channel protein 3	VDAC3_HUMAN	82633.5	NaN	165650	113742	NaN	NaN	NaN	140163	30153.2	532342	Q9Y277	Q9Y277
PRAF2	PRA1 family protein 2	PRAF2_HUMAN	NaN	252708	NaN	NaN	67395.6	84178.9	NaN	123535	NaN	527818	O60831	O60831
SOAT1	Sterol O-acyltransferase 1	SOAT1_HUMAN	38321.5	131279	56362.7	NaN	165053	NaN	NaN	134453	NaN	525469	P35610	P35610
TBL2	Transducin beta-like protein 2	TBL2_HUMAN	30604.4	127889	NaN	NaN	212393	NaN	96421.2	54828.3	NaN	522136	Q9Y4P3	Q9Y4P3
MTCH2	Mitochondrial carrier homolog 2	MTCH2_HUMAN	84927.9	84330.3	NaN	NaN	73763.5	NaN	85968.8	185889	NaN	514880	Q9Y6C9	Q9Y6C9
ADSL	Adenylosuccinate lyase	PUR8_HUMAN	106856	79402.6	NaN	156597	NaN	NaN	NaN	72487.3	98558.2	513901	P30566	P30566
NUP93	Nuclear pore complex protein Nup93	NUP93_HUMAN	108564	89611.3	NaN	NaN	100155	NaN	118365	91052	NaN	507747	Q8N1F7	Q8N1F7
PELP1	Proline-, glutamic acid- and leucine-rich protein 1	PELP1_HUMAN	88856.2	146486	70498.6	NaN	131289	NaN	NaN	NaN	69503.5	506633	Q8IZL8	Q8IZL8
UGDH	UDP-glucose 6-dehydrogenase	UGDH_HUMAN	98399.4	102124	NaN	58621.2	67601.9	NaN	62703.5	115288	NaN	504738	O60701	O60701
PNPLA6	Patatin-like phospholipase domain-containing protein 6	PLPL6_HUMAN	70627	92723.5	59008.7	56969.8	NaN	NaN	103160	119533	NaN	502022	Q8IY17	Q8IY17
SSRP1	FACT complex subunit SSRP1	SSRP1_HUMAN	91154.1	98085	NaN	80448.5	NaN	NaN	129336	102227	NaN	501251	Q08945	Q08945
CALU	Calumenin	CALU_HUMAN	152879	NaN	NaN	NaN	95648.9	NaN	126232	125136	NaN	499896	O43852	O43852
PRXL2A	Peroxiredoxin-like 2A	PXL2A_HUMAN	49243.4	206724	80251	NaN	NaN	NaN	74460.7	86759.8	NaN	497439	Q9BRX8	Q9BRX8
KPNA2	Importin subunit alpha-1	IMA1_HUMAN	NaN	163540	NaN	NaN	159899	167254	NaN	NaN	NaN	490693	P52292	P52292
AGK	Acylglycerol kinase, mitochondrial	AGK_HUMAN	189651	152040	NaN	NaN	NaN	NaN	NaN	139781	NaN	481472	Q53H12	Q53H12
HOOK3	Protein Hook homolog 3	HOOK3_HUMAN	NaN	112421	62505.9	NaN	NaN	71607.9	98866.8	71822.9	61371.4	478596	Q86VS8	Q86VS8
LAMA4	Laminin subunit alpha-4	LAMA4_HUMAN	56257.5	103826	35322.7	75821.6	NaN	NaN	77616.5	129550	NaN	478394	Q16363	Q16363
SMCHD1	Structural maintenance of chromosomes flexible hinge domain-containing protein 1	SMHD1_HUMAN	63882.2	249655	NaN	37421.1	NaN	NaN	60438.4	66514.9	NaN	477912	A6NHR9	A6NHR9
ATP2A2	Sarcoplasmic/endoplasmic reticulum calcium ATPase 2	AT2A2_HUMAN	95754.3	140112	28579.3	NaN	NaN	NaN	63626	149385	NaN	477457	P16615	P16615
MZT1	Mitotic-spindle organizing protein 1	MZT1_HUMAN	104960	21570.3	44836.9	64817	NaN	NaN	120710	117547	NaN	474441	Q08AG7	Q08AG7
PRPF19	Pre-mRNA-processing factor 19	PRP19_HUMAN	189263	153011	NaN	NaN	NaN	NaN	130842	NaN	NaN	473116	Q9UMS4	Q9UMS4
PLOD3	Multifunctional procollagen lysine hydroxylase and glycosyltransferase LH3	PLOD3_HUMAN	107361	101507	NaN	85792.2	NaN	NaN	87045.8	85785.6	NaN	467492	O60568	O60568
PSMC2	26S proteasome regulatory subunit 7	PRS7_HUMAN	NaN	258639	NaN	NaN	NaN	NaN	NaN	207363	NaN	466002	P35998	P35998
TOP1MT	DNA topoisomerase I, mitochondrial	TOP1M_HUMAN	106311	214880	NaN	NaN	NaN	NaN	142466	NaN	NaN	463657	Q969P6	Q969P6
ACO1	Cytoplasmic aconitate hydratase	ACOHC_HUMAN	NaN	53392.3	32223.9	NaN	198307	NaN	NaN	44240.1	131028	459191	P21399	P21399
BZW2	eIF5-mimic protein 1	5MP1_HUMAN	32589	79233.4	NaN	NaN	184584	NaN	45787.2	115028	NaN	457222	Q9Y6E2	Q9Y6E2
PTMA	Prothymosin alpha	PTMA_HUMAN	NaN	81543.2	NaN	NaN	254860	NaN	NaN	119304	NaN	455707	P06454	P06454
ABHD12	Lysophosphatidylserine lipase ABHD12	ABD12_HUMAN	NaN	165096	NaN	NaN	131278	NaN	NaN	153045	NaN	449419	Q8N2K0	Q8N2K0
SARNP	SAP domain-containing ribonucleoprotein	SARNP_HUMAN	118341	188245	87081.6	NaN	NaN	NaN	NaN	54254.4	NaN	447922	P82979	P82979
LRRC8A	Volume-regulated anion channel subunit LRRC8A	LRC8A_HUMAN	35550.9	54753.4	NaN	85280.3	66817.8	76871.3	54117.9	74144.9	NaN	447536	Q8IWT6	Q8IWT6;Q8TDW0
ACBD5	Acyl-CoA-binding domain-containing protein 5	ACBD5_HUMAN	97241	106599	NaN	44068.8	NaN	NaN	71832.1	122197	NaN	441938	Q5T8D3	Q5T8D3
EIF4G1	Eukaryotic translation initiation factor 4 gamma 1	IF4G1_HUMAN	39296.7	97389	NaN	73457.8	31176.8	NaN	107310	93082.8	NaN	441713	Q04637	Q04637
SERPINE1	Plasminogen activator inhibitor 1	PAI1_HUMAN	NaN	NaN	48648.2	40490.8	NaN	301844	NaN	49547.7	NaN	440531	P05121	P05121
STX18	Syntaxin-18	STX18_HUMAN	103250	127484	NaN	115512	NaN	NaN	NaN	93527.2	NaN	439773	Q9P2W9	Q9P2W9
PATL1	Protein PAT1 homolog 1	PATL1_HUMAN	81945	217117	NaN	NaN	77359.1	NaN	NaN	61007.6	NaN	437429	Q86TB9	Q86TB9
SERPINB12	Serpin B12	SPB12_HUMAN	168494	NaN	NaN	NaN	NaN	NaN	54998.4	212076	NaN	435568	Q96P63	Q96P63
RAB18	Ras-related protein Rab-18	RAB18_HUMAN	NaN	NaN	NaN	150925	NaN	NaN	NaN	279241	NaN	430166	Q9NP72	Q9NP72
TRAM1	Translocating chain-associated membrane protein 1	TRAM1_HUMAN	NaN	18025.5	NaN	NaN	NaN	NaN	42967.4	69286.2	298136	428415	Q15629	Q15629
EIF5	Eukaryotic translation initiation factor 5	IF5_HUMAN	68619.2	107452	NaN	NaN	NaN	NaN	43239.5	74267.3	134066	427644	P55010	P55010
SELENOH	Selenoprotein H	SELH_HUMAN	NaN	122660	56102.9	NaN	83638.1	NaN	NaN	78346.9	84200	424948	Q8IZQ5	Q8IZQ5
SNW1	SNW domain-containing protein 1	SNW1_HUMAN	79865.1	129759	NaN	NaN	77233.5	NaN	NaN	136891	NaN	423749	Q13573	Q13573
UACA	Uveal autoantigen with coiled-coil domains and ankyrin repeats	UACA_HUMAN	72433.2	28113.2	45510.1	NaN	NaN	NaN	111114	102279	63058	422508	Q9BZF9	Q9BZF9
PIEZO1	Piezo-type mechanosensitive ion channel component 1	PIEZ1_HUMAN	NaN	58245.2	49984.9	25335.5	61725	103345	56467.8	66486.1	NaN	421590	Q92508	Q92508
GEMIN4	Gem-associated protein 4	GEMI4_HUMAN	NaN	24450.9	223752	NaN	NaN	NaN	NaN	172407	NaN	420610	P57678	P57678
SPECC1	Cytospin-B	CYTSB_HUMAN	NaN	NaN	NaN	NaN	58799.1	361352	NaN	NaN	NaN	420151	Q5M775	Q5M775
ELAC2	Zinc phosphodiesterase ELAC protein 2	RNZ2_HUMAN	59177.9	153846	80274.3	NaN	124939	NaN	NaN	NaN	NaN	418237	Q9BQ52	Q9BQ52
EXOC3	Exocyst complex component 3	EXOC3_HUMAN	NaN	150399	NaN	NaN	NaN	NaN	NaN	266330	NaN	416729	O60645	O60645
RIN1	Ras and Rab interactor 1	RIN1_HUMAN	18664.9	150224	NaN	NaN	205352	NaN	NaN	41314	NaN	415555	Q13671	Q13671
COL6A3	Collagen alpha-3(VI) chain	CO6A3_HUMAN	NaN	101426	93381.3	NaN	217145	NaN	NaN	NaN	NaN	411952	P12111	P12111
PPA1	Inorganic pyrophosphatase	IPYR_HUMAN	115810	75523.1	NaN	72476.6	NaN	NaN	58436.2	85730.7	NaN	407977	Q15181	Q15181
SLC25A4	ADP/ATP translocase 1	ADT1_HUMAN	407404	NaN	NaN	NaN	NaN	NaN	NaN	NaN	NaN	407404	P12235	P12235
H1-2	Histone H1.2	H12_HUMAN	NaN	192271	NaN	NaN	NaN	NaN	80291.2	133367	NaN	405929	P16403	P16403
SLC25A51	Mitochondrial nicotinamide adenine dinucleotide transporter SLC25A51	S2551_HUMAN	NaN	128587	NaN	NaN	139309	NaN	NaN	137667	NaN	405563	Q9H1U9	Q3SY17;Q9H1U9
ECPAS	Proteasome adapter and scaffold protein ECM29	ECM29_HUMAN	NaN	134740	69946.7	25268.4	109020	NaN	NaN	65010	NaN	403985	Q5VYK3	Q5VYK3
MRPL12	Large ribosomal subunit protein bL12m	RM12_HUMAN	48556.2	107609	NaN	NaN	102788	NaN	57847.8	81501.1	NaN	398302	P52815	P52815
SART1	U4/U6.U5 tri-snRNP-associated protein 1	SNUT1_HUMAN	43426.8	80063.2	NaN	52661.8	49397.4	NaN	66037	104708	NaN	396294	O43290	O43290
EIF4A3	Eukaryotic initiation factor 4A-III	IF4A3_HUMAN	152698	118228	54267.6	NaN	NaN	NaN	NaN	69612.6	NaN	394806	P38919	P38919
KDELR2	ER lumen protein-retaining receptor 2	ERD22_HUMAN	NaN	166712	64199.5	NaN	NaN	NaN	NaN	109894	53889.3	394695	P33947	P33947
ARFGEF2	Brefeldin A-inhibited guanine nucleotide-exchange protein 2	BIG2_HUMAN	NaN	293002	98992.8	NaN	NaN	NaN	NaN	NaN	NaN	391995	Q9Y6D5	Q9Y6D5
PPM1F	Protein phosphatase 1F	PPM1F_HUMAN	78295.3	78050	NaN	NaN	NaN	NaN	90952.5	115508	28276.7	391082	P49593	P49593
LCLAT1	Lysocardiolipin acyltransferase 1	LCLT1_HUMAN	127934	131275	NaN	NaN	NaN	NaN	NaN	131002	NaN	390211	Q6UWP7	Q6UWP7
MOV10	Helicase MOV-10	MOV10_HUMAN	NaN	150295	NaN	70215.9	89885.1	NaN	NaN	75254.6	NaN	385651	Q9HCE1	Q9HCE1
GAR1	H/ACA ribonucleoprotein complex subunit 1	GAR1_HUMAN	119290	217299	NaN	NaN	NaN	NaN	NaN	45277	NaN	381866	Q9NY12	Q9NY12
HGFAC	Hepatocyte growth factor activator	HGFA_HUMAN	141042	NaN	NaN	147657	92713.7	NaN	NaN	NaN	NaN	381413	Q04756	Q04756
KRT80	Keratin, type II cytoskeletal 80	K2C80_HUMAN	196206	NaN	113893	NaN	NaN	NaN	68913.8	NaN	NaN	379013	Q6KB66	Q6KB66
ERG28	Ergosterol biosynthetic protein 28 homolog	ERG28_HUMAN	NaN	179466	NaN	NaN	NaN	NaN	NaN	199115	NaN	378581	Q9UKR5	Q9UKR5
NUDT21	Cleavage and polyadenylation specificity factor subunit 5	CPSF5_HUMAN	60291.7	105293	30824.7	NaN	NaN	NaN	NaN	108848	68390.8	373648	O43809	O43809
MYO1E;MYO1F	Unconventional myosin-If	MYO1E_HUMAN;MYO1F_HUMAN	NaN	372520	NaN	NaN	NaN	NaN	NaN	NaN	NaN	372520	O00160;Q12965	O00160;Q12965
DBN1	Drebrin	DREB_HUMAN	NaN	155888	NaN	NaN	108673	NaN	NaN	107149	NaN	371710	Q16643	Q16643
SGPL1	Sphingosine-1-phosphate lyase 1	SGPL1_HUMAN	NaN	47050.2	188335	NaN	58419.7	NaN	NaN	72651.6	NaN	366456	O95470	O95470
ZNF618	Zinc finger protein 618	ZN618_HUMAN	111942	60130.3	142612	45851.5	NaN	NaN	NaN	NaN	NaN	360536	Q5T7W0	Q5T7W0
MMRN2	Multimerin-2	MMRN2_HUMAN	NaN	144908	NaN	NaN	NaN	NaN	NaN	214486	NaN	359394	Q9H8L6	Q9H8L6
KRT33B	Keratin, type I cuticular Ha3-II	KT33B_HUMAN	NaN	NaN	NaN	120490	NaN	NaN	NaN	237066	NaN	357556	Q14525	Q14525;Q15323
SLC25A40	Probable mitochondrial glutathione transporter SLC25A40	S2540_HUMAN	NaN	159522	NaN	NaN	108093	NaN	NaN	NaN	87952.8	355568	Q8TBP6	Q8TBP6
QKI	KH domain-containing RNA-binding protein QKI	QKI_HUMAN	75129.1	76297	NaN	NaN	NaN	NaN	NaN	75876.5	126749	354052	Q96PU8	Q96PU8
SLC16A3	Monocarboxylate transporter 4	MOT4_HUMAN	NaN	74195.8	NaN	NaN	41497.9	NaN	NaN	145401	90423.8	351518	O15427	O15427
DIAPH1	Protein diaphanous homolog 1	DIAP1_HUMAN	NaN	203109	92818.9	55214.1	NaN	NaN	NaN	NaN	NaN	351142	O60610	O60610
CKAP5	Cytoskeleton-associated protein 5	CKAP5_HUMAN	NaN	39474.1	NaN	NaN	100388	NaN	46803.6	75421.5	87790.3	349878	Q14008	Q14008
RINT1	RAD50-interacting protein 1	RINT1_HUMAN	68929.1	56847.8	NaN	59839.1	NaN	NaN	68537.3	94848.4	NaN	349002	Q6NUQ1	Q6NUQ1
MPV17	Protein Mpv17	MPV17_HUMAN	138543	NaN	82571.6	NaN	69821.3	NaN	NaN	55873.7	NaN	346810	P39210	P39210
ABCF2	ATP-binding cassette sub-family F member 2	ABCF2_HUMAN	NaN	110915	65197.8	NaN	NaN	NaN	78099.6	91243	NaN	345455	Q9UG63	Q9UG63
KRT6C	Keratin, type II cytoskeletal 6C	K2C6C_HUMAN	NaN	NaN	NaN	NaN	340936	NaN	NaN	NaN	NaN	340936	P48668	P04259;P48668
ACAT1	Acetyl-CoA acetyltransferase, mitochondrial	THIL_HUMAN	90285.8	46567.5	NaN	NaN	NaN	NaN	119865	83042.1	NaN	339760	P24752	P24752
MPG	DNA-3-methyladenine glycosylase	3MG_HUMAN	NaN	57947.2	53320.2	37885.4	73646.7	53593.6	NaN	60200.1	NaN	336593	P29372	P29372
ACAD9	Complex I assembly factor ACAD9, mitochondrial	ACAD9_HUMAN	NaN	335917	NaN	NaN	NaN	NaN	NaN	NaN	NaN	335917	Q9H845	Q9H845
CDIPT	CDP-diacylglycerol--inositol 3-phosphatidyltransferase	CDIPT_HUMAN	41126.8	108100	51795.5	NaN	87007.3	NaN	NaN	47622	NaN	335652	O14735	O14735
MRPS35	Small ribosomal subunit protein mS35	RT35_HUMAN	NaN	110838	NaN	NaN	89859.5	NaN	NaN	52145.2	80256.7	333099	P82673	P82673
ELMO2	Engulfment and cell motility protein 2	ELMO2_HUMAN	NaN	167634	NaN	NaN	NaN	NaN	NaN	163215	NaN	330849	Q96JJ3	Q96JJ3
RELCH	RAB11-binding protein RELCH	RELCH_HUMAN	45386.2	53127.3	41846.4	NaN	95829	NaN	NaN	76751.1	10228.7	323169	Q9P260	Q9P260
DNAJB11	DnaJ homolog subfamily B member 11	DJB11_HUMAN	74511.4	65863.5	NaN	NaN	NaN	NaN	61927.3	118399	NaN	320701	Q9UBS4	Q9UBS4
CPSF2	Cleavage and polyadenylation specificity factor subunit 2	CPSF2_HUMAN	159415	101121	58122.8	NaN	NaN	NaN	NaN	NaN	NaN	318659	Q9P2I0	Q9P2I0
TRIP12	E3 ubiquitin-protein ligase TRIP12	TRIPC_HUMAN	NaN	136924	51332.9	NaN	55568.6	NaN	NaN	20267.9	53711.9	317805	Q14669	Q14669
INF2	Inverted formin-2	INF2_HUMAN	77577.8	NaN	NaN	35747.6	NaN	NaN	77965.7	125366	NaN	316657	Q27J81	Q27J81
PLS3	Plastin-3	PLST_HUMAN	125078	NaN	NaN	NaN	NaN	NaN	NaN	77437.3	112794	315309	P13797	P13797
CYRIA	CYFIP-related Rac1 interactor A	CYRIA_HUMAN	NaN	130328	NaN	NaN	NaN	NaN	NaN	184077	NaN	314405	Q9H0Q0	Q9H0Q0
MGST1	Microsomal glutathione S-transferase 1	MGST1_HUMAN	52319.8	147802	NaN	NaN	NaN	NaN	36241.4	77819	NaN	314182	P10620	P10620
CCDC47	PAT complex subunit CCDC47	CCD47_HUMAN	NaN	NaN	NaN	NaN	227445	NaN	NaN	80953.1	NaN	308398	Q96A33	Q96A33
TMEM126A	Transmembrane protein 126A	T126A_HUMAN	46812.9	159575	NaN	NaN	NaN	NaN	NaN	100777	NaN	307165	Q9H061	Q9H061
PSME3	Proteasome activator complex subunit 3	PSME3_HUMAN	276783	29210.3	NaN	NaN	NaN	NaN	NaN	NaN	NaN	305993	P61289	P61289
USP7	Ubiquitin carboxyl-terminal hydrolase 7	UBP7_HUMAN	NaN	130824	126772	NaN	46589.5	NaN	NaN	NaN	NaN	304186	Q93009	Q93009
SRPRA	Signal recognition particle receptor subunit alpha	SRPRA_HUMAN	37452.1	111686	NaN	43920.5	NaN	NaN	60782.1	45950.5	NaN	299791	P08240	P08240
OCIAD2	OCIA domain-containing protein 2	OCAD2_HUMAN	45810.4	169347	NaN	NaN	NaN	NaN	NaN	79926.6	NaN	295084	Q56VL3	Q56VL3
RSF1	Remodeling and spacing factor 1	RSF1_HUMAN	NaN	293660	NaN	NaN	NaN	NaN	NaN	NaN	NaN	293660	Q96T23	Q96T23
VKORC1L1	Vitamin K epoxide reductase complex subunit 1-like protein 1	VKORL_HUMAN	35733.2	49930.9	NaN	NaN	156241	NaN	NaN	46309	NaN	288214	Q8N0U8	Q8N0U8
NUMA1	Nuclear mitotic apparatus protein 1	NUMA1_HUMAN	89216.1	143862	NaN	NaN	NaN	NaN	NaN	51610	NaN	284688	Q14980	Q14980
HSD17B2	17-beta-hydroxysteroid dehydrogenase type 2	DHB2_HUMAN	NaN	91131.8	NaN	NaN	92249	NaN	NaN	100882	NaN	284263	P37059	P37059
COL18A1	Collagen alpha-1(XVIII) chain	COIA1_HUMAN	NaN	95866	NaN	NaN	106308	NaN	NaN	80232.7	NaN	282407	P39060	P39060
POLR2E	DNA-directed RNA polymerases I, II, and III subunit RPABC1	RPAB1_HUMAN	78824	NaN	NaN	63411.4	NaN	NaN	73718.2	64295.8	NaN	280249	P19388	P19388
VPS51	Vacuolar protein sorting-associated protein 51 homolog	VPS51_HUMAN	12140.6	81655	NaN	NaN	69459	51100	NaN	63480.6	NaN	277835	Q9UID3	Q9UID3
RCN3	Reticulocalbin-3	RCN3_HUMAN	58871	14271.7	NaN	NaN	132460	NaN	NaN	31167.6	40271.1	277041	Q96D15	Q96D15
DYSF	Dysferlin	DYSF_HUMAN	39983.9	167672	NaN	NaN	NaN	NaN	NaN	NaN	69022.3	276678	O75923	O75923
PES1	Pescadillo homolog	PESC_HUMAN	NaN	159433	32546.4	NaN	83745.4	NaN	NaN	NaN	NaN	275725	O00541	O00541
OLFML3	Olfactomedin-like protein 3	OLFL3_HUMAN	NaN	NaN	74362.5	NaN	113796	54228.6	NaN	32724.4	NaN	275112	Q9NRN5	Q9NRN5
SCD5	Stearoyl-CoA desaturase 5	SCD5_HUMAN	46016.8	NaN	NaN	NaN	126882	NaN	NaN	99046.3	NaN	271945	Q86SK9	Q86SK9
SLC25A12	Electrogenic aspartate/glutamate antiporter SLC25A12, mitochondrial	S2512_HUMAN	NaN	77136.5	99570.4	NaN	51637.1	NaN	NaN	43110.3	NaN	271454	O75746	O75746
ANAPC7	Anaphase-promoting complex subunit 7	APC7_HUMAN	NaN	NaN	79382.5	70058	NaN	NaN	NaN	120688	NaN	270128	Q9UJX3	Q9UJX3
OSBPL9	Oxysterol-binding protein-related protein 9	OSBL9_HUMAN	123006	58499.2	NaN	88417.8	NaN	NaN	NaN	NaN	NaN	269923	Q96SU4	Q96SU4
WWP1	NEDD4-like E3 ubiquitin-protein ligase WWP1	WWP1_HUMAN	NaN	80888.1	NaN	NaN	55274.3	NaN	NaN	133069	NaN	269231	Q9H0M0	Q9H0M0
ASAP2	Arf-GAP with SH3 domain, ANK repeat and PH domain-containing protein 2	ASAP2_HUMAN	62354.6	NaN	NaN	82608.2	NaN	NaN	30087.1	94106.8	NaN	269157	O43150	O43150
SLC35E1	Solute carrier family 35 member E1	S35E1_HUMAN	NaN	94551.6	38060.3	NaN	95274	NaN	NaN	39457.1	NaN	267343	Q96K37	Q96K37
FARSB	Phenylalanine--tRNA ligase beta subunit	SYFB_HUMAN	NaN	NaN	48759.7	44186.5	32026.6	NaN	NaN	51639.7	89248.5	265861	Q9NSD9	Q9NSD9
CPA1;CPB1	Carboxypeptidase A1	CBPA1_HUMAN;CBPB1_HUMAN	96978.7	NaN	NaN	54672.1	NaN	NaN	43447	69504.6	NaN	264602	P15085;P15086	P15085;P15086
CNIH4	Protein cornichon homolog 4	CNIH4_HUMAN	NaN	139391	NaN	NaN	NaN	NaN	NaN	124702	NaN	264093	Q9P003	Q9P003
RBFA	Putative ribosome-binding factor A, mitochondrial	RBFA_HUMAN	69805.8	116154	77597.3	NaN	NaN	NaN	NaN	NaN	NaN	263557	Q8N0V3	Q8N0V3
EXD2	Exonuclease 3'-5' domain-containing protein 2	EXD2_HUMAN	28184.9	103882	36461.2	NaN	NaN	NaN	NaN	14808	77462.4	260798	Q9NVH0	Q9NVH0
NUP205	Nuclear pore complex protein Nup205	NU205_HUMAN	NaN	140709	NaN	NaN	NaN	NaN	35854.6	82714.4	NaN	259278	Q92621	Q92621
TARS1	Threonine--tRNA ligase 1, cytoplasmic	SYTC_HUMAN	111663	67553	NaN	NaN	NaN	NaN	NaN	78783.5	NaN	258000	P26639	P26639
DIAPH3	Protein diaphanous homolog 3	DIAP3_HUMAN	NaN	45646.1	87205.7	NaN	NaN	13777.9	NaN	107744	NaN	254374	Q9NSV4	Q9NSV4
SMC3	Structural maintenance of chromosomes protein 3	SMC3_HUMAN	82576.8	62739.9	NaN	NaN	NaN	NaN	46329	NaN	57223.4	248869	Q9UQE7	Q9UQE7
COPB2	Coatomer subunit beta'	COPB2_HUMAN	NaN	100581	NaN	NaN	NaN	NaN	NaN	147660	NaN	248241	P35606	P35606
POF1B	Protein POF1B	POF1B_HUMAN	182267	NaN	NaN	NaN	NaN	NaN	65913.7	NaN	NaN	248181	Q8WVV4	Q8WVV4
DNM1L	Dynamin-1-like protein	DNM1L_HUMAN	NaN	51464	54432.2	NaN	NaN	NaN	63365.3	76885	NaN	246146	O00429	O00429
NSUN2	RNA cytosine C(5)-methyltransferase NSUN2	NSUN2_HUMAN	NaN	107794	116125	NaN	NaN	NaN	21544.4	NaN	NaN	245463	Q08J23	Q08J23
PCYT1A	Choline-phosphate cytidylyltransferase A	PCY1A_HUMAN	NaN	135057	109277	NaN	NaN	NaN	NaN	NaN	NaN	244334	P49585	P49585
NOP56	Nucleolar protein 56	NOP56_HUMAN	96553.4	145214	NaN	NaN	NaN	NaN	NaN	NaN	NaN	241767	O00567	O00567
JAK1	Tyrosine-protein kinase JAK1	JAK1_HUMAN	NaN	162193	79356.4	NaN	NaN	NaN	NaN	NaN	NaN	241549	P23458	P23458
LPGAT1	Acyl-CoA:lysophosphatidylglycerol acyltransferase 1	LGAT1_HUMAN	92286	148709	NaN	NaN	NaN	NaN	NaN	NaN	NaN	240995	Q92604	Q92604
NEK9	Serine/threonine-protein kinase Nek9	NEK9_HUMAN	69178.4	NaN	58400.9	NaN	NaN	NaN	62591.2	49984.9	NaN	240155	Q8TD19	Q8TD19
CLEC3B	Tetranectin	TETN_HUMAN	NaN	34442	NaN	111579	NaN	NaN	NaN	94107.1	NaN	240128	P05452	P05452
NUP62	Nuclear pore glycoprotein p62	NUP62_HUMAN	140313	21336	NaN	78348.2	NaN	NaN	NaN	NaN	NaN	239997	P37198	P37198
DSC3	Desmocollin-3	DSC3_HUMAN	103388	NaN	54857.3	NaN	NaN	NaN	26718.9	54349.5	NaN	239314	Q14574	Q14574
CHTOP	Chromatin target of PRMT1 protein	CHTOP_HUMAN	113863	69609.7	21436.3	NaN	9511.12	NaN	22980.9	NaN	NaN	237401	Q9Y3Y2	Q9Y3Y2
FIGNL1;VPS4A;VPS4B	Vacuolar protein sorting-associated protein 4B	FIGL1_HUMAN;VPS4A_HUMAN;VPS4B_HUMAN	94543	66951.4	NaN	NaN	NaN	NaN	NaN	75203	NaN	236697	O75351;Q6PIW4;Q9UN37	O75351;Q6PIW4;Q9UN37
KPNA3	Importin subunit alpha-4	IMA4_HUMAN	NaN	81980.2	47486.5	NaN	41402.4	NaN	34860.1	30839.9	NaN	236569	O00505	O00505
SFXN1	Sideroflexin-1	SFXN1_HUMAN	38955.5	93484.9	16425.4	NaN	NaN	NaN	31859.5	49718.6	NaN	230444	Q9H9B4	Q9H9B4
EXOC7	Exocyst complex component 7	EXOC7_HUMAN	49545.3	NaN	NaN	NaN	NaN	NaN	51367.2	127398	NaN	228310	Q9UPT5	Q9UPT5
MRPL49	Large ribosomal subunit protein mL49	RM49_HUMAN	NaN	61971	NaN	40617.7	NaN	NaN	60666	64760.3	NaN	228015	Q13405	Q13405
SLC4A7	Sodium bicarbonate cotransporter 3	S4A7_HUMAN	NaN	81876.1	25867.7	NaN	59330.7	NaN	NaN	NaN	59274.9	226349	Q9Y6M7	Q9Y6M7
NXF1	Nuclear RNA export factor 1	NXF1_HUMAN	72366.7	114096	NaN	NaN	38692.2	NaN	NaN	NaN	NaN	225155	Q9UBU9	Q9UBU9
NAP1L4	Nucleosome assembly protein 1-like 4	NP1L4_HUMAN	61784.2	NaN	NaN	74507.5	NaN	NaN	NaN	84494.6	NaN	220786	Q99733	Q99733
NEK7	Serine/threonine-protein kinase Nek7	NEK7_HUMAN	NaN	92497.6	NaN	NaN	37794.9	NaN	NaN	89743.4	NaN	220036	Q8TDX7	Q8TDX7
MTSS2	Protein MTSS 2	MTSS2_HUMAN	NaN	30802	NaN	48855.7	NaN	NaN	NaN	138828	NaN	218486	Q765P7	Q765P7
LETM1	Mitochondrial proton/calcium exchanger protein	LETM1_HUMAN	NaN	NaN	NaN	NaN	NaN	NaN	109416	105772	NaN	215188	O95202	O95202
CDK11A;CDK11B;PTK6	Cyclin-dependent kinase 11B	CD11A_HUMAN;CD11B_HUMAN;PTK6_HUMAN	NaN	56637.8	76087.8	NaN	NaN	NaN	NaN	80699.7	NaN	213425	P21127;Q13882;Q9UQ88	P21127;Q13882;Q9UQ88
MYL6B	Myosin light chain 6B	MYL6B_HUMAN	NaN	116556	NaN	NaN	95664.7	NaN	NaN	NaN	NaN	212221	P14649	P14649
ATP8B2	Phospholipid-transporting ATPase ID	AT8B2_HUMAN	NaN	68008.7	NaN	NaN	NaN	NaN	NaN	143477	NaN	211486	P98198	P98198
GRWD1	Glutamate-rich WD repeat-containing protein 1	GRWD1_HUMAN	NaN	65070.4	14466.8	NaN	66236.4	NaN	NaN	23291.7	41050.1	210115	Q9BQ67	Q9BQ67
ALG11	GDP-Man:Man(3)GlcNAc(2)-PP-Dol alpha-1,2-mannosyltransferase	ALG11_HUMAN	NaN	20445.5	NaN	NaN	56645.9	NaN	NaN	132662	NaN	209753	Q2TAA5	Q2TAA5
ANAPC1	Anaphase-promoting complex subunit 1	APC1_HUMAN	NaN	164836	43589.8	NaN	NaN	NaN	NaN	NaN	NaN	208426	Q9H1A4	Q9H1A4
WWP2	NEDD4-like E3 ubiquitin-protein ligase WWP2	WWP2_HUMAN	NaN	117624	88967.2	NaN	NaN	NaN	NaN	NaN	NaN	206591	O00308	O00308
CMAS	N-acylneuraminate cytidylyltransferase	NEUA_HUMAN	64178	62607.5	NaN	NaN	NaN	NaN	NaN	78580.3	NaN	205366	Q8NFW8	Q8NFW8
RAD23B	UV excision repair protein RAD23 homolog B	RD23B_HUMAN	106309	NaN	NaN	46685.8	NaN	NaN	NaN	51731.5	NaN	204726	P54727	P54725;P54727
MYO1D	Unconventional myosin-Id	MYO1D_HUMAN	NaN	202197	NaN	NaN	NaN	NaN	NaN	NaN	NaN	202197	O94832	O94832
GTPBP4	GTP-binding protein 4	GTPB4_HUMAN	NaN	61541.2	NaN	NaN	111015	NaN	NaN	28024.7	NaN	200581	Q9BZE4	Q9BZE4
LARP4	La-related protein 4	LARP4_HUMAN	NaN	106312	19635.6	NaN	NaN	NaN	NaN	NaN	74263.9	200212	Q71RC2	Q71RC2
OPTN	Optineurin	OPTN_HUMAN	55177.5	46241.8	25936.3	NaN	NaN	NaN	NaN	68111.4	NaN	195467	Q96CV9	Q96CV9
SET	Protein SET	SET_HUMAN	NaN	195130	NaN	NaN	NaN	NaN	NaN	NaN	NaN	195130	Q01105	Q01105
HDGFL2	Hepatoma-derived growth factor-related protein 2	HDGR2_HUMAN	NaN	188436	NaN	NaN	NaN	NaN	NaN	NaN	NaN	188436	Q7Z4V5	Q7Z4V5
FLOT1	Flotillin-1	FLOT1_HUMAN	NaN	188353	NaN	NaN	NaN	NaN	NaN	NaN	NaN	188353	O75955	O75955
ASNS	Asparagine synthetase [glutamine-hydrolyzing]	ASNS_HUMAN	32125.9	50719.8	NaN	NaN	NaN	NaN	65160.7	39863.4	NaN	187870	P08243	P08243
CASP14	Caspase-14	CASPE_HUMAN	93635.2	NaN	91613.3	NaN	NaN	NaN	NaN	NaN	NaN	185248	P31944	P31944
CARM1	Histone-arginine methyltransferase CARM1	CARM1_HUMAN	11276.1	NaN	NaN	50901.5	NaN	NaN	68823.1	53941.5	NaN	184942	Q86X55	Q86X55
EIF3H	Eukaryotic translation initiation factor 3 subunit H	EIF3H_HUMAN	68735.2	39706	NaN	39647.5	NaN	NaN	NaN	NaN	36792.3	184881	O15372	O15372
SLC25A13	Electrogenic aspartate/glutamate antiporter SLC25A13, mitochondrial	S2513_HUMAN	NaN	57679	NaN	NaN	NaN	NaN	NaN	126615	NaN	184294	Q9UJS0	Q9UJS0
TOMM40	Mitochondrial import receptor subunit TOM40 homolog	TOM40_HUMAN	NaN	118434	62738.9	NaN	NaN	NaN	NaN	NaN	NaN	181173	O96008	O96008
TPM3	Tropomyosin alpha-3 chain	TPM3_HUMAN	NaN	179766	NaN	NaN	NaN	NaN	NaN	NaN	NaN	179766	P06753	P06753
BMS1	Ribosome biogenesis protein BMS1 homolog	BMS1_HUMAN	32842.6	72061.8	NaN	NaN	74374.7	NaN	NaN	NaN	NaN	179279	Q14692	Q14692
PSMC4	26S proteasome regulatory subunit 6B	PRS6B_HUMAN	NaN	64023.8	NaN	NaN	NaN	NaN	NaN	112210	NaN	176234	P43686	P43686
PNN	Pinin	PININ_HUMAN	36046.5	140175	NaN	NaN	NaN	NaN	NaN	NaN	NaN	176222	Q9H307	Q9H307
ICOSLG	ICOS ligand	ICOSL_HUMAN	NaN	NaN	44017	60801.6	41293.2	NaN	NaN	29609.7	NaN	175722	O75144	O75144
NOP2	Probable 28S rRNA (cytosine(4447)-C(5))-methyltransferase	NOP2_HUMAN	NaN	152312	NaN	NaN	NaN	NaN	NaN	18862.6	NaN	171175	P46087	P46087
RAB11FIP5	Rab11 family-interacting protein 5	RFIP5_HUMAN	NaN	77668.8	NaN	NaN	NaN	NaN	NaN	NaN	92757.9	170427	Q9BXF6	Q9BXF6
PAFAH1B1	Platelet-activating factor acetylhydrolase IB subunit beta	LIS1_HUMAN	94370.8	NaN	NaN	75739.4	NaN	NaN	NaN	NaN	NaN	170110	P43034	P43034
MSH2	DNA mismatch repair protein Msh2	MSH2_HUMAN	NaN	75673.8	NaN	NaN	NaN	NaN	NaN	92530.7	NaN	168204	P43246	P43246
SEC16A	Protein transport protein Sec16A	SC16A_HUMAN	NaN	42642.2	NaN	NaN	NaN	NaN	NaN	119797	NaN	162439	O15027	O15027
HCLS1	Hematopoietic lineage cell-specific protein	HCLS1_HUMAN	72536.3	NaN	NaN	NaN	NaN	NaN	NaN	88898.6	NaN	161435	P14317	P14317
ZZEF1	Zinc finger ZZ-type and EF-hand domain-containing protein 1	ZZEF1_HUMAN	NaN	90492	22196.7	NaN	48512.4	NaN	NaN	NaN	NaN	161201	O43149	O43149
UBAP2L	Ubiquitin-associated protein 2-like	UBP2L_HUMAN	NaN	139191	NaN	NaN	18527.4	NaN	NaN	NaN	NaN	157718	Q14157	Q14157
CPNE1	Copine-1	CPNE1_HUMAN	NaN	51562.8	36845.3	NaN	NaN	NaN	37320.8	31565.1	NaN	157294	Q99829	Q99829
RIT1	GTP-binding protein Rit1	RIT1_HUMAN	NaN	110975	NaN	NaN	NaN	NaN	44202.3	NaN	NaN	155177	Q92963	Q92963
SMPD4	Sphingomyelin phosphodiesterase 4	NSMA3_HUMAN	NaN	88367.8	NaN	NaN	NaN	NaN	NaN	65877.6	NaN	154245	Q9NXE4	Q9NXE4
MRPS23	Small ribosomal subunit protein mS23	RT23_HUMAN	NaN	77939.6	NaN	NaN	75188.2	NaN	NaN	NaN	NaN	153128	Q9Y3D9	Q9Y3D9
FLII	Protein flightless-1 homolog	FLII_HUMAN	NaN	NaN	NaN	142248	NaN	NaN	NaN	NaN	NaN	142248	Q13045	Q13045
HNRNPR	Heterogeneous nuclear ribonucleoprotein R	HNRPR_HUMAN	NaN	91266.6	NaN	NaN	NaN	NaN	49509.7	NaN	NaN	140776	O43390	O43390
DKC1	H/ACA ribonucleoprotein complex subunit DKC1	DKC1_HUMAN	39683.7	99367.4	NaN	NaN	NaN	NaN	NaN	NaN	NaN	139051	O60832	O60832
PCID2	PCI domain-containing protein 2	PCID2_HUMAN	NaN	44830.7	NaN	NaN	44313.2	NaN	NaN	49423.1	NaN	138567	Q5JVF3	Q5JVF3
KRT81;KRT83;KRT86	Keratin, type II cuticular Hb6	KRT81_HUMAN;KRT83_HUMAN;KRT86_HUMAN	NaN	27939	NaN	NaN	NaN	NaN	NaN	109555	NaN	137494	O43790;P78385;Q14533	O43790;P78385;Q14533
IQGAP3	Ras GTPase-activating-like protein IQGAP3	IQGA3_HUMAN	NaN	54093.7	26345.8	NaN	NaN	NaN	NaN	56917.5	NaN	137357	Q86VI3	Q86VI3
S100A14	Protein S100-A14	S10AE_HUMAN	55519.3	NaN	NaN	NaN	NaN	NaN	49148.5	32680.5	NaN	137348	Q9HCY8	Q9HCY8
KANK3	KN motif and ankyrin repeat domain-containing protein 3	KANK3_HUMAN	27387.1	34400.3	NaN	NaN	NaN	NaN	32144.3	40851	NaN	134783	Q6NY19	Q6NY19
CUL9	Cullin-9	CUL9_HUMAN	NaN	77907	NaN	NaN	NaN	NaN	NaN	52030.3	NaN	129937	Q8IWT3	Q14999;Q8IWT3
HK1	Hexokinase-1	HXK1_HUMAN	NaN	20745.1	NaN	NaN	49481	NaN	NaN	59254.5	NaN	129481	P19367	P19367
MAPK8IP3;SPAG9	C-Jun-amino-terminal kinase-interacting protein 4	JIP3_HUMAN;JIP4_HUMAN	35904.9	NaN	NaN	NaN	35121	NaN	NaN	58099.7	NaN	129126	O60271;Q9UPT6	O60271;Q9UPT6
MYH1;MYH2;MYH3;MYH4	Myosin-3	MYH1_HUMAN;MYH2_HUMAN;MYH3_HUMAN;MYH4_HUMAN	126308	NaN	NaN	NaN	NaN	NaN	NaN	NaN	NaN	126308	P11055;P12882;Q9UKX2;Q9Y623	P11055;P12882;P12883;P13533;P13535;Q9UKX2;Q9UKX3;Q9Y623
UAP1	UDP-N-acetylhexosamine pyrophosphorylase	UAP1_HUMAN	NaN	19781.9	NaN	NaN	NaN	NaN	46087.2	59967.1	NaN	125836	Q16222	Q16222
CNOT1	CCR4-NOT transcription complex subunit 1	CNOT1_HUMAN	NaN	24921.2	23387.8	NaN	76910.9	NaN	NaN	NaN	NaN	125220	A5YKK6	A5YKK6
ARFGEF1	Brefeldin A-inhibited guanine nucleotide-exchange protein 1	BIG1_HUMAN	NaN	18729.5	19772	NaN	NaN	NaN	NaN	85121.9	NaN	123623	Q9Y6D6	Q9Y6D6
AGPS	Alkyldihydroxyacetonephosphate synthase, peroxisomal	ADAS_HUMAN	NaN	122704	NaN	NaN	NaN	NaN	NaN	NaN	NaN	122704	O00116	O00116
FYN;HCK;LYN;YES1	Tyrosine-protein kinase Fyn	FYN_HUMAN;HCK_HUMAN;LYN_HUMAN;YES_HUMAN	14222.8	108038	NaN	NaN	NaN	NaN	NaN	NaN	NaN	122261	P06241;P07947;P07948;P08631	P06241;P07947;P07948;P08631;P12931
DNAJB1	DnaJ homolog subfamily B member 1	DNJB1_HUMAN	34017.2	28520.5	NaN	NaN	NaN	NaN	NaN	56736	NaN	119274	P25685	P25685;Q9UDY4
MICOS13	MICOS complex subunit MIC13	MIC13_HUMAN	17646.2	74194.9	NaN	25960	NaN	NaN	NaN	NaN	NaN	117801	Q5XKP0	Q5XKP0
ENO2	Gamma-enolase	ENOG_HUMAN	50508.2	NaN	NaN	NaN	NaN	NaN	NaN	64241.6	NaN	114750	P09104	P09104
ZDHHC21	Palmitoyltransferase ZDHHC21	ZDH21_HUMAN	NaN	98002.3	NaN	NaN	NaN	NaN	NaN	14945.4	NaN	112948	Q8IVQ6	Q8IVQ6
DDX50	ATP-dependent RNA helicase DDX50	DDX50_HUMAN	NaN	51544.8	NaN	NaN	NaN	NaN	NaN	NaN	60379.7	111924	Q9BQ39	Q9BQ39
AGPAT1	1-acyl-sn-glycerol-3-phosphate acyltransferase alpha	PLCA_HUMAN	NaN	NaN	NaN	NaN	14874.4	NaN	NaN	94168.3	NaN	109043	Q99943	Q99943
PRORP	Mitochondrial ribonuclease P catalytic subunit	MRPP3_HUMAN	NaN	74174.4	NaN	NaN	NaN	NaN	NaN	33709.5	NaN	107884	O15091	O15091
PIGT	GPI transamidase component PIG-T	PIGT_HUMAN	NaN	35142.5	NaN	NaN	NaN	NaN	NaN	59404.5	11893.6	106441	Q969N2	Q969N2
TRIO	Triple functional domain protein	TRIO_HUMAN	NaN	37106.4	NaN	NaN	NaN	68928.6	NaN	NaN	NaN	106035	O75962	O75962
LARP7	La-related protein 7	LARP7_HUMAN	33403.2	25568.2	NaN	NaN	NaN	NaN	NaN	45519.4	NaN	104491	Q4G0J3	Q4G0J3
RAB6A;RAB6B	Ras-related protein Rab-6A	RAB6A_HUMAN;RAB6B_HUMAN	NaN	NaN	NaN	NaN	NaN	103269	NaN	NaN	NaN	103269	P20340;Q9NRW1	P20340;Q9NRW1
VPS35L	VPS35 endosomal protein-sorting factor-like	VP35L_HUMAN	NaN	74217.8	27944.1	NaN	NaN	NaN	NaN	NaN	NaN	102162	Q7Z3J2	Q7Z3J2
PLEKHO2	Pleckstrin homology domain-containing family O member 2	PKHO2_HUMAN	NaN	99458.2	NaN	NaN	NaN	NaN	NaN	NaN	NaN	99458.2	Q8TD55	Q8TD55
LPCAT1	Lysophosphatidylcholine acyltransferase 1	PCAT1_HUMAN	NaN	97445.6	NaN	NaN	NaN	NaN	NaN	NaN	NaN	97445.6	Q8NF37	Q8NF37
PRDX2	Peroxiredoxin-2	PRDX2_HUMAN	95495.6	NaN	NaN	NaN	NaN	NaN	NaN	NaN	NaN	95495.6	P32119	P32119
CDK1;CDK2;CDK3	Cyclin-dependent kinase 1	CDK1_HUMAN;CDK2_HUMAN;CDK3_HUMAN	NaN	NaN	NaN	NaN	NaN	NaN	NaN	92909.4	NaN	92909.4	P06493;P24941;Q00526	P06493;P24941;Q00526
CTPS1	CTP synthase 1	PYRG1_HUMAN	17315.2	61645.5	NaN	NaN	NaN	NaN	NaN	13204.3	NaN	92165	P17812	P17812
DPYSL3	Dihydropyrimidinase-related protein 3	DPYL3_HUMAN	NaN	NaN	NaN	NaN	NaN	NaN	NaN	86536	NaN	86536	Q14195	Q14195
CDC73	Parafibromin	CDC73_HUMAN	NaN	86361	NaN	NaN	NaN	NaN	NaN	NaN	NaN	86361	Q6P1J9	Q6P1J9
GPD2	Glycerol-3-phosphate dehydrogenase, mitochondrial	GPDM_HUMAN	NaN	63208.8	NaN	NaN	NaN	NaN	NaN	22181.8	NaN	85390.6	P43304	P43304
POLR2B	DNA-directed RNA polymerase II subunit RPB2	RPB2_HUMAN	NaN	82791.9	NaN	NaN	NaN	NaN	NaN	NaN	NaN	82791.9	P30876	P30876
TOMM70	Mitochondrial import receptor subunit TOM70	TOM70_HUMAN	NaN	81692.7	NaN	NaN	NaN	NaN	NaN	NaN	NaN	81692.7	O94826	O94826
TGM3	Protein-glutamine gamma-glutamyltransferase E	TGM3_HUMAN	80901.9	NaN	NaN	NaN	NaN	NaN	NaN	NaN	NaN	80901.9	Q08188	Q08188
TMEM87A	Transmembrane protein 87A	TM87A_HUMAN	NaN	42886.6	NaN	NaN	NaN	NaN	NaN	37303.4	NaN	80190	Q8NBN3	Q8NBN3
UTP4	U3 small nucleolar RNA-associated protein 4 homolog	UTP4_HUMAN	NaN	71647	NaN	NaN	NaN	NaN	NaN	NaN	NaN	71647	Q969X6	Q969X6
RTCA	RNA 3'-terminal phosphate cyclase	RTCA_HUMAN	NaN	29668.4	41881	NaN	NaN	NaN	NaN	NaN	NaN	71549.4	O00442	O00442
GAPVD1	GTPase-activating protein and VPS9 domain-containing protein 1	GAPD1_HUMAN	NaN	NaN	NaN	NaN	NaN	NaN	NaN	70264.3	NaN	70264.3	Q14C86	Q14C86
BIRC6	Baculoviral IAP repeat-containing protein 6	BIRC6_HUMAN	NaN	67283.3	NaN	NaN	NaN	NaN	NaN	NaN	NaN	67283.3	Q9NR09	Q9NR09
RHOG	Rho-related GTP-binding protein RhoG	RHOG_HUMAN	NaN	31752.3	NaN	NaN	NaN	NaN	NaN	35391.7	NaN	67144	P84095	P84095
IPO4	Importin-4	IPO4_HUMAN	NaN	52004.7	NaN	NaN	NaN	NaN	NaN	13769.8	NaN	65774.5	Q8TEX9	Q8TEX9
ARL8B	ADP-ribosylation factor-like protein 8B	ARL8B_HUMAN	NaN	62925.6	NaN	NaN	NaN	NaN	NaN	NaN	NaN	62925.6	Q9NVJ2	Q9NVJ2
HECTD3	E3 ubiquitin-protein ligase HECTD3	HECD3_HUMAN	NaN	NaN	NaN	NaN	NaN	NaN	NaN	61623.9	NaN	61623.9	Q5T447	Q5T447
GFPT1	Glutamine--fructose-6-phosphate aminotransferase [isomerizing] 1	GFPT1_HUMAN	20449.8	NaN	NaN	NaN	NaN	NaN	NaN	40562.8	NaN	61012.6	Q06210	Q06210
PDCD11	Protein RRP5 homolog	RRP5_HUMAN	NaN	59301.9	NaN	NaN	NaN	NaN	NaN	NaN	NaN	59301.9	Q14690	Q14690
AGRN	Agrin	AGRIN_HUMAN	NaN	NaN	NaN	NaN	NaN	NaN	NaN	57947.2	NaN	57947.2	O00468	O00468
NOM1	Nucleolar MIF4G domain-containing protein 1	NOM1_HUMAN	NaN	55660.2	NaN	NaN	NaN	NaN	NaN	NaN	NaN	55660.2	Q5C9Z4	Q5C9Z4
NDUFS3	NADH dehydrogenase [ubiquinone] iron-sulfur protein 3, mitochondrial	NDUS3_HUMAN	NaN	19179	NaN	NaN	NaN	NaN	NaN	35416.9	NaN	54595.9	O75489	O75489
VWF	von Willebrand factor	VWF_HUMAN	NaN	51076.3	NaN	NaN	NaN	NaN	NaN	NaN	NaN	51076.3	P04275	P04275
KCMF1	E3 ubiquitin-protein ligase KCMF1	KCMF1_HUMAN	NaN	NaN	NaN	NaN	NaN	NaN	NaN	48330.9	NaN	48330.9	Q9P0J7	Q9P0J7
CC2D1A	Coiled-coil and C2 domain-containing protein 1A	C2D1A_HUMAN	NaN	47673.5	NaN	NaN	NaN	NaN	NaN	NaN	NaN	47673.5	Q6P1N0	Q6P1N0
KIF11	Kinesin-like protein KIF11	KIF11_HUMAN	NaN	NaN	47350.6	NaN	NaN	NaN	NaN	NaN	NaN	47350.6	P52732	P52732
RETSAT	All-trans-retinol 13,14-reductase	RETST_HUMAN	NaN	46261.2	NaN	NaN	NaN	NaN	NaN	NaN	NaN	46261.2	Q6NUM9	Q6NUM9
PURB	Transcriptional activator protein Pur-beta	PURB_HUMAN	NaN	NaN	NaN	NaN	NaN	NaN	NaN	44634.5	NaN	44634.5	Q96QR8	Q96QR8
SMARCA2;SMARCA4	Probable global transcription activator SNF2L2	SMCA2_HUMAN;SMCA4_HUMAN	NaN	43163.1	NaN	NaN	NaN	NaN	NaN	NaN	NaN	43163.1	P51531;P51532	P51531;P51532
MYO5A	Unconventional myosin-Va	MYO5A_HUMAN	NaN	40689.2	NaN	NaN	NaN	NaN	NaN	NaN	NaN	40689.2	Q9Y4I1	Q9Y4I1
FADS1	Acyl-CoA (8-3)-desaturase	FADS1_HUMAN	NaN	31398.9	NaN	NaN	NaN	NaN	NaN	NaN	NaN	31398.9	O60427	O60427
COPG2	Coatomer subunit gamma-2	COPG2_HUMAN	NaN	27814.8	NaN	NaN	NaN	NaN	NaN	NaN	NaN	27814.8	Q9UBF2	Q9UBF2
RPP40	Ribonuclease P protein subunit p40	RPP40_HUMAN	NaN	22897.8	NaN	NaN	NaN	NaN	NaN	NaN	NaN	22897.8	O75818	O75818
UTP14A	U3 small nucleolar RNA-associated protein 14 homolog A	UT14A_HUMAN	NaN	18077.6	NaN	NaN	NaN	NaN	NaN	NaN	NaN	18077.6	Q9BVJ6	Q9BVJ6
TPST1	Protein-tyrosine sulfotransferase 1	TPST1_HUMAN	NaN	14828.5	NaN	NaN	NaN	NaN	NaN	NaN	NaN	14828.5	O60507	O60507
